# Supplementary material for: Senescent fibroblasts modulate the radiation response of neighboring epithelial cells
Source: Cell Death Discov. 2025 Oct 20;11:468. doi: 10.1038/s41420-025-02796-z (PMC12537977; doi:10.1038/s41420-025-02796-z)
Supplement: Supplementary file 2 — Supplemental Table 1 [file 41420_2025_2796_MOESM2_ESM.xlsx]

## Sheet: Table S1
Supplemental Table S1
Differentially expressed gene analysis between each cluster and all other clusters to visualize genes that are important for each cluster.
All identified genes are shown, even if they were not significantly different between clusters.
gene	p_val	avg_log2FC	pct.1	pct.2	p_val_adj	cluster	gene
RRM2	0	214785239084655	0.862	0.34	0	Ciliated_1	RRM2
ZWINT	0	14729786483893	0.923	0.483	0	Ciliated_1	ZWINT
CDK1	0	0.974133659705609	0.755	0.359	0	Ciliated_1	CDK1
NCAPG	0	106342616477433	0.734	0.361	0	Ciliated_1	NCAPG
TOP2A	0	0.470572586355828	0.879	0.516	0	Ciliated_1	TOP2A
FBXO5	0	126338707974885	0.726	0.373	0	Ciliated_1	FBXO5
DHFR	0	134202430265285	0.768	0.416	0	Ciliated_1	DHFR
MYBL2	0	183217999403809	0.522	0.174	0	Ciliated_1	MYBL2
TYMS	0	112957787509848	0.862	0.52	0	Ciliated_1	TYMS
ASF1B	0	163037582922497	0.556	0.216	0	Ciliated_1	ASF1B
HMGB2	0	0.601881125457748	0.927	0.589	0	Ciliated_1	HMGB2
KIFC1	0	104938001274579	0.657	0.319	0	Ciliated_1	KIFC1
MKI67	0	0.729343800749095	0.813	0.475	0	Ciliated_1	MKI67
FAM111A	0	13548691667178	0.606	0.275	0	Ciliated_1	FAM111A
CENPU	0	132695642623038	0.611	0.284	0	Ciliated_1	CENPU
UBE2T	0	109693138876372	0.682	0.365	0	Ciliated_1	UBE2T
E2F7	0	108839264331017	0.716	0.402	0	Ciliated_1	E2F7
ESCO2	0	184652669372162	0.421	0.139	0	Ciliated_1	ESCO2
RRM1	0	0.954366466312923	0.866	0.587	0	Ciliated_1	RRM1
TK1	0	161542743111924	0.444	0.168	0	Ciliated_1	TK1
CLSPN	0	127337584423844	0.494	0.225	0	Ciliated_1	CLSPN
CCNE2	0	146973697829137	0.466	0.199	0	Ciliated_1	CCNE2
PCLAF	0	139406496659083	0.446	0.189	0	Ciliated_1	PCLAF
TMEM97	0	0.901101494381513	0.784	0.528	0	Ciliated_1	TMEM97
CDCA5	0	166171855251451	0.389	0.136	0	Ciliated_1	CDCA5
STMN1	0	0.66728570245075	0.959	0.754	0	Ciliated_1	STMN1
DUT	0	0.876032150212147	0.904	0.704	0	Ciliated_1	DUT
H4C3	0	0.922436032944758	0.856	0.674	0	Ciliated_1	H4C3
TUBA1B	0	0.589952133367392	0.991	0.886	0	Ciliated_1	TUBA1B
H2AZ1	0	0.684452334048738	0.99	0.896	0	Ciliated_1	H2AZ1
TUBB	0	0.715733979216006	0.995	0.933	0	Ciliated_1	TUBB
PTMA	0	0.413772974705312	0.999	0.998	0	Ciliated_1	PTMA
UBE2C	1.40315e-307	0.281264991288073	0.869	0.531	4.76859e-303	Ciliated_1	UBE2C
FAM111B	1.66609e-305	12497055097672	0.511	0.239	5.6622e-301	Ciliated_1	FAM111B
MT2A	3.35608e-298	0.520928556984097	0.999	0.989	1.14056e-293	Ciliated_1	MT2A
HJURP	8.73355e-297	0.757665653268995	0.604	0.29	2.9681e-292	Ciliated_1	HJURP
PKMYT1	2.20374e-291	163950936380296	0.317	0.108	7.48942e-286	Ciliated_1	PKMYT1
RFC3	1.07949e-285	118797066283997	0.489	0.231	3.66866e-281	Ciliated_1	RFC3
CSF3	3.01947e-278	0.866583557046391	0.924	0.806	1.02617e-273	Ciliated_1	CSF3
RFC4	1.73538e-275	0.894410816294257	0.696	0.427	5.89771e-271	Ciliated_1	RFC4
FEN1	1.27451e-272	0.991164165751108	0.598	0.325	4.33144e-268	Ciliated_1	FEN1
ATAD2	1.81177e-270	0.999436495156222	0.643	0.376	6.15729e-266	Ciliated_1	ATAD2
RAD54L	2.76186e-266	186318153758742	0.253	0.076	9.38618e-262	Ciliated_1	RAD54L
RAD51AP1	5.5262e-262	117717427170981	0.453	0.209	1.87808e-257	Ciliated_1	RAD51AP1
HMGB1	3.12344e-259	0.519927822589277	0.967	0.86	1.0615e-254	Ciliated_1	HMGB1
ANLN	2.81973e-253	0.781469128738028	0.665	0.372	9.58286e-249	Ciliated_1	ANLN
GNG4	4.50303e-251	110192982767579	0.511	0.259	1.53036e-246	Ciliated_1	GNG4
FANCI	1.54792e-249	105553974982716	0.516	0.262	5.2606e-245	Ciliated_1	FANCI
CSF2	8.96956e-245	139516252965935	0.417	0.192	3.0483e-240	Ciliated_1	CSF2
CDKN1A	5.09095e-243	0.698958653225496	0.853	0.637	1.73016e-238	Ciliated_1	CDKN1A
SPC24	2.71145e-240	120815744224975	0.41	0.185	9.21487e-236	Ciliated_1	SPC24
PCNA	3.78903e-238	0.814403425604083	0.722	0.482	1.2877e-233	Ciliated_1	PCNA
PPIA	2.26348e-235	0.296396094391204	1	0.997	7.69245e-231	Ciliated_1	PPIA
DPF1	3.15033e-233	133114722907832	0.359	0.151	1.07064e-228	Ciliated_1	DPF1
EXO1	1.59303e-223	160308549868248	0.254	0.086	5.41393e-219	Ciliated_1	EXO1
TCF19	5.04759e-223	146857898328138	0.289	0.107	1.71542e-218	Ciliated_1	TCF19
TPX2	2.30889e-222	0.278656728666674	0.878	0.56	7.84675e-216	Ciliated_1	TPX2
MELK	4.24176e-221	11187938247137	0.429	0.206	1.44156e-215	Ciliated_1	MELK
CHAF1A	3.87388e-208	0.792673922000529	0.668	0.419	1.31654e-203	Ciliated_1	CHAF1A
IL11	4.98397e-208	144512314881744	0.418	0.208	1.6938e-202	Ciliated_1	IL11
USP1	1.89836e-204	0.693194743804855	0.768	0.535	6.45157e-199	Ciliated_1	USP1
CKAP2L	3.36919e-202	0.704735436326879	0.596	0.332	1.14502e-197	Ciliated_1	CKAP2L
TP73	1.1755e-196	140279468084508	0.279	0.108	3.99492e-192	Ciliated_1	TP73
FUS	2.00984e-195	0.745897629257376	0.724	0.499	6.83046e-190	Ciliated_1	FUS
SMC4	1.26354e-193	0.379868255551997	0.974	0.842	4.29415e-189	Ciliated_1	SMC4
MACROH2A1	1.5442e-191	0.572760618753622	0.867	0.686	5.24798e-187	Ciliated_1	MACROH2A1
ATAD5	2.11277e-191	0.99743316934804	0.454	0.236	7.18024e-187	Ciliated_1	ATAD5
TEX30	1.11097e-189	11500087874718	0.385	0.185	3.77564e-185	Ciliated_1	TEX30
CCP110	3.01052e-189	105755252505983	0.431	0.22	1.02313e-184	Ciliated_1	CCP110
POLH	1.99731e-188	105364988258839	0.445	0.235	6.78787e-185	Ciliated_1	POLH
POLD3	6.28001e-187	0.781905017508162	0.629	0.387	2.13426e-182	Ciliated_1	POLD3
DSN1	6.53087e-186	0.643143319045168	0.764	0.547	2.21952e-181	Ciliated_1	DSN1
TMPO	1.07321e-185	0.725133075449051	0.674	0.434	3.6473e-181	Ciliated_1	TMPO
E2F1	3.94441e-185	0.932730884657862	0.464	0.244	1.34051e-180	Ciliated_1	E2F1
RANBP1	9.44764e-184	0.694600951623413	0.724	0.498	3.21078e-180	Ciliated_1	RANBP1
DTL	2.94212e-183	104342769510037	0.396	0.193	9.99879e-179	Ciliated_1	DTL
RBBP8	4.15546e-180	0.879053461235363	0.54	0.315	1.41223e-175	Ciliated_1	RBBP8
CNIH2	2.18007e-179	163122954673444	0.203	0.067	7.40898e-175	Ciliated_1	CNIH2
GLO1	1.10856e-177	0.526596897071829	0.886	0.72	3.76743e-173	Ciliated_1	GLO1
TMEM106C	4.02289e-177	0.933424508644315	0.452	0.24	1.36718e-172	Ciliated_1	TMEM106C
H2AZ2	1.11111e-176	0.488922949915494	0.928	0.783	3.77609e-172	Ciliated_1	H2AZ2
KIF15	2.95333e-176	108680760016433	0.369	0.178	1.00369e-171	Ciliated_1	KIF15
MNS1	8.09742e-175	148950456705937	0.239	0.09	2.75191e-171	Ciliated_1	MNS1
IL1B	5.14144e-175	0.728449001925297	0.752	0.552	1.74732e-169	Ciliated_1	IL1B
DYNC2I2	9.92948e-173	0.90101040530874	0.49	0.276	3.37453e-168	Ciliated_1	DYNC2I2
HSPA5	2.44029e-172	-0.301728628000514	0.966	0.98	8.29332e-168	Ciliated_1	HSPA5
PA2G4	8.27689e-168	0.458638546891155	0.911	0.778	2.8129e-163	Ciliated_1	PA2G4
SAMD1	2.45859e-167	0.719363036194936	0.689	0.474	8.35551e-163	Ciliated_1	SAMD1
BRI3BP	1.93633e-165	0.876467906845005	0.542	0.325	6.58063e-161	Ciliated_1	BRI3BP
H2AX	8.46425e-165	0.844696009296187	0.493	0.28	2.87657e-160	Ciliated_1	H2AX
DNAJC9	1.24036e-160	0.619848349392053	0.732	0.52	4.21537e-156	Ciliated_1	DNAJC9
SPC25	2.27781e-158	14207952628279	0.228	0.087	7.74113e-155	Ciliated_1	SPC25
MCM8	5.20514e-158	0.786742911001814	0.54	0.323	1.76897e-153	Ciliated_1	MCM8
AURKB	1.72075e-157	0.873367961319942	0.397	0.203	5.84797e-153	Ciliated_1	AURKB
CDC45	1.32274e-156	151542744530576	0.199	0.07	4.49533e-152	Ciliated_1	CDC45
HELLS	5.68773e-155	0.834487252867598	0.521	0.308	1.93297e-150	Ciliated_1	HELLS
ALYREF	1.90277e-154	0.785273340229082	0.557	0.346	6.46655e-149	Ciliated_1	ALYREF
SMC2	1.13533e-153	0.493598256297615	0.883	0.715	3.8584e-148	Ciliated_1	SMC2
PBK	1.54259e-151	0.779974482056524	0.465	0.258	5.24249e-147	Ciliated_1	PBK
SERPINE1	3.14249e-149	0.587592114050993	0.951	0.875	1.06797e-144	Ciliated_1	SERPINE1
CDK2	8.47865e-149	0.797612114986171	0.528	0.323	2.88147e-144	Ciliated_1	CDK2
HMGN2	8.70411e-149	0.39889344938844	0.937	0.781	2.95809e-144	Ciliated_1	HMGN2
E2F8	5.60738e-147	194239096611092	0.132	0.035	1.90567e-142	Ciliated_1	E2F8
EZH2	7.3254e-146	0.853605170046785	0.452	0.256	2.48954e-141	Ciliated_1	EZH2
TMSB15A	3.42556e-145	115584328822383	0.301	0.141	1.16418e-140	Ciliated_1	TMSB15A
BARD1	2.30536e-144	0.92840539045065	0.402	0.215	7.83477e-140	Ciliated_1	BARD1
DIAPH3	1.0037e-143	0.691582659487057	0.535	0.319	3.41108e-139	Ciliated_1	DIAPH3
NCAPH	6.82638e-142	0.821126414853733	0.412	0.222	2.31994e-137	Ciliated_1	NCAPH
KIF23	9.48346e-141	0.55165166301348	0.524	0.3	3.22295e-136	Ciliated_1	KIF23
CENPQ	3.47034e-139	0.946867090358408	0.379	0.201	1.1794e-134	Ciliated_1	CENPQ
RPA3	1.45689e-138	0.657570383202115	0.646	0.441	4.95124e-135	Ciliated_1	RPA3
HNRNPUL1	5.48715e-138	0.370142992471042	0.97	0.899	1.86481e-133	Ciliated_1	HNRNPUL1
CXCL8	9.02573e-138	0.516719449013	0.939	0.862	3.06739e-133	Ciliated_1	CXCL8
CENPK	4.18439e-137	0.804523932673971	0.461	0.266	1.42207e-133	Ciliated_1	CENPK
CDCA4	6.68221e-137	0.911167777826607	0.383	0.204	2.27095e-132	Ciliated_1	CDCA4
OLFM1	3.12887e-136	0.960139228509148	0.366	0.193	1.06335e-131	Ciliated_1	OLFM1
SGO1	5.25253e-135	0.67057013749233	0.471	0.267	1.78507e-130	Ciliated_1	SGO1
ATP1B1	3.38126e-134	0.946402660127523	0.357	0.185	1.14912e-129	Ciliated_1	ATP1B1
HNRNPAB	7.50932e-134	0.677808121720677	0.589	0.384	2.55204e-129	Ciliated_1	HNRNPAB
RSAD2	8.71929e-134	-380732821162497	0.08	0.231	2.96325e-129	Ciliated_1	RSAD2
GMNN	9.42965e-133	0.760856159658731	0.508	0.313	3.20467e-128	Ciliated_1	GMNN
YWHAH	4.41043e-132	0.71056553304539	0.57	0.373	1.49889e-127	Ciliated_1	YWHAH
CCDC14	2.48893e-130	0.58492050805309	0.728	0.533	8.45862e-125	Ciliated_1	CCDC14
DONSON	4.84822e-125	0.86140759535536	0.402	0.225	1.64767e-120	Ciliated_1	DONSON
KIF2C	6.95146e-125	0.430599794576083	0.519	0.295	2.36245e-120	Ciliated_1	KIF2C
HSP90B1	8.12051e-125	-0.277272013931914	0.99	0.993	2.75975e-120	Ciliated_1	HSP90B1
SHCBP1	1.78799e-122	112152090708195	0.262	0.123	6.07647e-118	Ciliated_1	SHCBP1
PFN1	6.86504e-123	0.23089476398016	0.998	0.993	2.33308e-118	Ciliated_1	PFN1
IFIT3	1.15151e-119	-263035556272479	0.229	0.377	3.9134e-116	Ciliated_1	IFIT3
MASTL	5.25495e-119	114281320086128	0.254	0.117	1.7859e-114	Ciliated_1	MASTL
GDNF	1.87623e-118	0.805497725993258	0.386	0.215	6.37636e-114	Ciliated_1	GDNF
HAUS2	4.0381e-118	0.815270073488077	0.402	0.229	1.37235e-113	Ciliated_1	HAUS2
XRCC5	3.59109e-117	0.423804594239858	0.874	0.746	1.22043e-112	Ciliated_1	XRCC5
BLM	4.55155e-117	133473145379405	0.198	0.081	1.54684e-112	Ciliated_1	BLM
C1QL1	5.01399e-118	124505570255504	0.217	0.093	1.704e-112	Ciliated_1	C1QL1
CSE1L	1.19219e-116	0.554047701869937	0.703	0.51	4.05165e-113	Ciliated_1	CSE1L
PLK4	3.26056e-116	0.91130902491572	0.322	0.167	1.1081e-111	Ciliated_1	PLK4
CCDC34	4.86386e-116	0.644357085392121	0.568	0.372	1.65298e-112	Ciliated_1	CCDC34
LHX2	7.29205e-116	128067356432568	0.193	0.078	2.4782e-111	Ciliated_1	LHX2
TFDP1	3.71628e-115	0.615398052590603	0.64	0.451	1.26298e-111	Ciliated_1	TFDP1
B2M	4.44014e-115	-0.316305760259827	1	1	1.50898e-110	Ciliated_1	B2M
CCL20	1.54962e-115	0.77800896848026	0.454	0.28	5.26637e-110	Ciliated_1	CCL20
NRGN	9.92284e-114	118664280229231	0.234	0.106	3.37228e-110	Ciliated_1	NRGN
SERPINB2	1.01265e-113	0.689145580734357	0.643	0.471	3.4415e-109	Ciliated_1	SERPINB2
DSCC1	4.34428e-113	132182291492554	0.184	0.073	1.4764e-108	Ciliated_1	DSCC1
SDC1	3.87939e-112	0.746843398848873	0.455	0.276	1.31841e-107	Ciliated_1	SDC1
INPP5F	7.09091e-112	0.527324496365656	0.731	0.54	2.40985e-107	Ciliated_1	INPP5F
SYCP2	1.80503e-111	0.551989979011491	0.717	0.53	6.13439e-107	Ciliated_1	SYCP2
NT5DC2	1.90499e-109	0.588210383669636	0.624	0.435	6.47411e-105	Ciliated_1	NT5DC2
BTG3	2.23014e-107	0.512637961387172	0.727	0.542	7.57914e-103	Ciliated_1	BTG3
LMF2	2.78753e-107	0.779427300329559	0.406	0.238	9.47344e-103	Ciliated_1	LMF2
BRCA1	9.83937e-107	0.880220672816892	0.326	0.172	3.34391e-102	Ciliated_1	BRCA1
DNA2	1.40818e-106	121600861685837	0.196	0.082	4.78571e-102	Ciliated_1	DNA2
GTSE1	6.94309e-106	0.57182091691208	0.437	0.252	2.35961e-101	Ciliated_1	GTSE1
HSPB11	2.1069e-105	0.70319101907961	0.486	0.31	7.16029e-101	Ciliated_1	HSPB11
NFATC2IP	4.25609e-105	0.686770207053611	0.505	0.324	1.44643e-101	Ciliated_1	NFATC2IP
ZFP36L1	7.32123e-104	-0.567497916068818	0.858	0.888	2.48812e-99	Ciliated_1	ZFP36L1
SLC29A1	7.61186e-104	0.935032954250489	0.305	0.16	2.58689e-99	Ciliated_1	SLC29A1
KIF11	3.70131e-103	0.721299240231491	0.382	0.218	1.25789e-98	Ciliated_1	KIF11
IFIT2	6.07698e-103	-351965555517166	0.08	0.211	2.06526e-98	Ciliated_1	IFIT2
GINS4	9.97508e-104	116716774961044	0.213	0.096	3.39003e-98	Ciliated_1	GINS4
PRKDC	1.19144e-102	0.500284616578608	0.787	0.623	4.04912e-98	Ciliated_1	PRKDC
HAUS1	2.55544e-102	0.684067263629689	0.454	0.279	8.68465e-98	Ciliated_1	HAUS1
SKP2	9.93057e-102	0.940909236236717	0.277	0.14	3.3749e-97	Ciliated_1	SKP2
MCM10	1.35951e-101	132106326009646	0.165	0.064	4.62031e-97	Ciliated_1	MCM10
ICMT	3.05057e-101	0.874358842554544	0.325	0.177	1.03674e-96	Ciliated_1	ICMT
CDC6	1.20132e-100	0.893638239058522	0.303	0.16	4.0827e-97	Ciliated_1	CDC6
PLOD2	1.9485e-100	0.336318010517579	0.976	0.914	6.62196e-96	Ciliated_1	PLOD2
GADD45A	2.43713e-100	0.413461973745679	0.783	0.616	8.28258e-96	Ciliated_1	GADD45A
CENPJ	3.61348e-100	0.777210390100445	0.384	0.224	1.22804e-95	Ciliated_1	CENPJ
SCARA3	5.45492e-100	108405526338234	0.223	0.103	1.85385e-95	Ciliated_1	SCARA3
CIP2A	9.95355e-100	0.614069396309364	0.478	0.298	3.38271e-95	Ciliated_1	CIP2A
NAP1L4	9.88036e-100	0.606934571142231	0.585	0.408	3.35784e-94	Ciliated_1	NAP1L4
TOPBP1	8.52277e-98	0.47834160677841	0.742	0.568	2.89646e-93	Ciliated_1	TOPBP1
SHMT1	1.65082e-97	104874441344405	0.239	0.115	5.61031e-93	Ciliated_1	SHMT1
BRIP1	7.10563e-97	0.861016719778964	0.323	0.178	2.41485e-92	Ciliated_1	BRIP1
ENO2	7.61835e-97	0.490551532490543	0.698	0.512	2.5891e-93	Ciliated_1	ENO2
B4GALNT1	2.04039e-96	0.831768917004997	0.34	0.191	6.93426e-92	Ciliated_1	B4GALNT1
SKA3	2.0479e-97	126434938779864	0.181	0.077	6.9598e-92	Ciliated_1	SKA3
NUP188	2.78622e-96	0.563083119972449	0.605	0.426	9.46897e-92	Ciliated_1	NUP188
SYNE2	6.78371e-96	0.656014467766299	0.497	0.321	2.30544e-91	Ciliated_1	SYNE2
FOXM1	1.01529e-95	0.648265993390597	0.42	0.252	3.45047e-91	Ciliated_1	FOXM1
CCNA2	2.01557e-95	0.480404908295065	0.417	0.241	6.84991e-91	Ciliated_1	CCNA2
IFIT1	6.07991e-96	-366450704549654	0.037	0.149	2.06626e-90	Ciliated_1	IFIT1
TUBG1	7.15129e-95	0.836023448531507	0.32	0.176	2.43036e-90	Ciliated_1	TUBG1
DEK	4.36712e-94	0.33031224213663	0.94	0.839	1.48417e-91	Ciliated_1	DEK
CDC25A	7.48281e-94	112093849301977	0.193	0.085	2.54303e-89	Ciliated_1	CDC25A
PLAT	9.20145e-94	0.972756226480125	0.275	0.143	3.12711e-89	Ciliated_1	PLAT
MAD2L1	6.16475e-93	0.629851141158603	0.43	0.26	2.09509e-88	Ciliated_1	MAD2L1
H3-3A	9.48867e-92	0.399499151158914	0.846	0.705	3.22473e-87	Ciliated_1	H3-3A
EXOSC9	2.40549e-92	0.559211917716251	0.589	0.408	8.17505e-87	Ciliated_1	EXOSC9
RUSC1	5.63502e-91	0.712032305150528	0.412	0.252	1.91506e-86	Ciliated_1	RUSC1
ERCC6L	5.6681e-91	131890232583007	0.164	0.068	1.92631e-86	Ciliated_1	ERCC6L
KIF20B	1.163e-89	0.263652049303019	0.708	0.486	3.95246e-85	Ciliated_1	KIF20B
RPA1	2.97314e-89	0.698208076655821	0.396	0.24	1.01042e-84	Ciliated_1	RPA1
NME4	5.07167e-89	0.577047097994212	0.6	0.431	1.72361e-84	Ciliated_1	NME4
KLF4	1.3031e-88	-0.962568988603399	0.455	0.555	4.42858e-84	Ciliated_1	KLF4
SAE1	1.94449e-88	0.585584716686372	0.546	0.369	6.60835e-84	Ciliated_1	SAE1
CDKN2D	2.80501e-88	0.512447975615307	0.585	0.401	9.53283e-84	Ciliated_1	CDKN2D
ISG15	1.12352e-87	-194666687108979	0.232	0.356	3.81829e-83	Ciliated_1	ISG15
NDC80	1.31478e-87	0.535811710205668	0.392	0.229	4.46827e-84	Ciliated_1	NDC80
LIG1	2.18511e-87	0.969326574103173	0.242	0.121	7.42611e-84	Ciliated_1	LIG1
ALDH1A3	4.67457e-87	107577187174354	0.253	0.131	1.58865e-83	Ciliated_1	ALDH1A3
MYH10	1.07316e-86	0.674395115507593	0.438	0.276	3.64713e-82	Ciliated_1	MYH10
TMPO-AS1	2.41697e-86	0.984643225347618	0.236	0.118	8.21407e-82	Ciliated_1	TMPO-AS1
HADH	4.87677e-86	0.909081156721022	0.283	0.154	1.65737e-81	Ciliated_1	HADH
RFC5	1.08724e-85	0.799906032163239	0.304	0.168	3.69499e-81	Ciliated_1	RFC5
RFWD3	1.35174e-85	0.665145303937831	0.437	0.277	4.59389e-81	Ciliated_1	RFWD3
NUP85	1.98012e-85	0.748146784555253	0.336	0.191	6.72944e-81	Ciliated_1	NUP85
DCK	2.48673e-85	0.951699741261594	0.233	0.116	8.45116e-81	Ciliated_1	DCK
POLA1	4.91872e-85	0.860843789908807	0.25	0.128	1.67163e-80	Ciliated_1	POLA1
MCM4	1.09111e-85	0.540087457519914	0.62	0.447	3.70814e-80	Ciliated_1	MCM4
MIS18A	1.3542e-84	0.599012181591533	0.461	0.296	4.60225e-80	Ciliated_1	MIS18A
NEIL3	3.49691e-84	0.869711823965818	0.258	0.135	1.18843e-79	Ciliated_1	NEIL3
GINS1	7.28654e-84	0.871253029061428	0.283	0.154	2.47633e-79	Ciliated_1	GINS1
AKR7A2	2.90685e-83	0.609894410382262	0.486	0.318	9.87894e-79	Ciliated_1	AKR7A2
POU2F2	6.63804e-84	0.34167305388011	0.865	0.724	2.25594e-78	Ciliated_1	POU2F2
OASL	7.16089e-83	-297486058356887	0.053	0.161	2.43363e-78	Ciliated_1	OASL
CRIP2	3.20488e-82	0.896275653699605	0.251	0.131	1.08918e-77	Ciliated_1	CRIP2
CAMK2N2	3.32426e-82	0.68704197366383	0.371	0.221	1.12975e-77	Ciliated_1	CAMK2N2
CDKN2C	7.80956e-81	0.529085661012487	0.502	0.333	2.65408e-76	Ciliated_1	CDKN2C
PARP2	1.09914e-80	0.752871360157338	0.342	0.202	3.73544e-77	Ciliated_1	PARP2
CHCHD2	1.86548e-80	0.304808629695457	0.919	0.834	6.33984e-76	Ciliated_1	CHCHD2
SRSF2	5.57865e-80	0.37435841098185	0.834	0.71	1.8959e-75	Ciliated_1	SRSF2
CEBPB	2.97012e-79	-0.517839634493971	0.674	0.739	1.0094e-74	Ciliated_1	CEBPB
INSIG1	4.38852e-79	0.439907589222109	0.642	0.475	1.49144e-74	Ciliated_1	INSIG1
RAN	5.84844e-79	0.282817951616416	0.942	0.854	1.98759e-74	Ciliated_1	RAN
ORC6	1.37147e-78	116153887593323	0.179	0.082	4.66095e-75	Ciliated_1	ORC6
CARHSP1	1.97375e-78	0.632803337429755	0.425	0.27	6.70777e-75	Ciliated_1	CARHSP1
TFRC	2.3928e-78	0.525399502164135	0.599	0.431	8.13194e-74	Ciliated_1	TFRC
UBR7	1.55301e-77	0.958533396757113	0.209	0.102	5.27791e-73	Ciliated_1	UBR7
POLQ	4.43973e-77	0.976046135593464	0.215	0.108	1.50884e-72	Ciliated_1	POLQ
CGAS	1.32786e-77	0.651835322442915	0.436	0.283	4.51272e-72	Ciliated_1	CGAS
SLC25A5	4.95455e-76	0.399399699350954	0.774	0.63	1.68381e-71	Ciliated_1	SLC25A5
SNRNP25	5.37803e-76	0.918403048279016	0.23	0.119	1.82772e-71	Ciliated_1	SNRNP25
INHBA	6.91069e-76	0.502322858059331	0.718	0.573	2.3486e-71	Ciliated_1	INHBA
NCAPD3	1.11049e-75	106542683574848	0.186	0.088	3.77401e-71	Ciliated_1	NCAPD3
WDR76	1.68715e-75	0.641395968286518	0.377	0.23	5.73376e-71	Ciliated_1	WDR76
FN3KRP	3.32523e-75	0.755911793669876	0.29	0.163	1.13008e-70	Ciliated_1	FN3KRP
ACOT7	5.76862e-75	0.572342945338459	0.462	0.305	1.96047e-70	Ciliated_1	ACOT7
MAD2L2	5.97814e-75	0.490746785672221	0.588	0.417	2.03167e-70	Ciliated_1	MAD2L2
STIL	7.04593e-75	0.902017743236035	0.22	0.111	2.39456e-70	Ciliated_1	STIL
ANP32B	8.907e-75	0.23466800905275	0.983	0.94	3.02705e-70	Ciliated_1	ANP32B
RAD51	1.00567e-74	129860559645681	0.14	0.058	3.41778e-70	Ciliated_1	RAD51
FGD5-AS1	1.02791e-74	0.414154836482801	0.766	0.61	3.49336e-70	Ciliated_1	FGD5-AS1
CEP85	1.18793e-74	0.811239964313254	0.27	0.149	4.03719e-71	Ciliated_1	CEP85
ABHD3	1.38105e-75	0.842844427062966	0.253	0.136	4.69349e-70	Ciliated_1	ABHD3
CAST	2.34047e-74	-0.388646631394916	0.858	0.878	7.9541e-70	Ciliated_1	CAST
SUPT16H	4.09767e-75	0.424651050123685	0.74	0.579	1.39259e-69	Ciliated_1	SUPT16H
PRR11	9.21944e-74	0.194386354347573	0.778	0.563	3.13323e-69	Ciliated_1	PRR11
IPO5	1.20155e-73	0.512414510985135	0.594	0.431	4.08348e-69	Ciliated_1	IPO5
TEDC2	1.35179e-73	142361352715199	0.114	0.042	4.59406e-69	Ciliated_1	TEDC2
BIRC5	1.67937e-73	0.333114974486294	0.583	0.39	5.70733e-69	Ciliated_1	BIRC5
ZFAS1	4.92898e-73	-0.556114002637792	0.874	0.874	1.67512e-68	Ciliated_1	ZFAS1
PSMC3IP	5.09291e-73	100831900699645	0.181	0.085	1.73083e-69	Ciliated_1	PSMC3IP
ZWILCH	1.93389e-72	0.566081225665805	0.466	0.31	6.57232e-68	Ciliated_1	ZWILCH
SKA1	2.00705e-72	101503395582294	0.198	0.098	6.82096e-68	Ciliated_1	SKA1
SH3KBP1	2.78885e-72	-0.487517467575308	0.768	0.808	9.47791e-68	Ciliated_1	SH3KBP1
RBBP7	3.28901e-73	0.517093952929304	0.549	0.386	1.11777e-67	Ciliated_1	RBBP7
NCOA3	4.47208e-72	-0.587250558678388	0.588	0.667	1.51984e-67	Ciliated_1	NCOA3
GNAS	9.07194e-72	0.161195329577777	1	0.998	3.0831e-67	Ciliated_1	GNAS
APLP1	3.62395e-71	0.491259126549783	0.562	0.392	1.2316e-66	Ciliated_1	APLP1
CEP78	5.05595e-72	0.602220384048503	0.412	0.264	1.71827e-66	Ciliated_1	CEP78
POLE3	1.33581e-70	0.388092846727116	0.762	0.609	4.53975e-66	Ciliated_1	POLE3
GGCT	1.62678e-71	0.542334727704223	0.479	0.321	5.52863e-66	Ciliated_1	GGCT
IFIH1	2.67984e-70	-231035974270979	0.079	0.186	9.10745e-66	Ciliated_1	IFIH1
ACAT2	1.23183e-69	0.57454283781172	0.443	0.293	4.18638e-65	Ciliated_1	ACAT2
FGFRL1	2.79621e-70	0.921546485301089	0.201	0.1	9.50292e-65	Ciliated_1	FGFRL1
AURKA	2.80995e-69	-0.218787080915919	0.78	0.545	9.54963e-65	Ciliated_1	AURKA
APEX2	5.47222e-69	0.654965717424201	0.395	0.255	1.85973e-64	Ciliated_1	APEX2
MSH2	6.99907e-70	0.68382505403231	0.324	0.193	2.37863e-66	Ciliated_1	MSH2
GAS5	6.79096e-67	-0.647261227158372	0.713	0.741	2.30791e-62	Ciliated_1	GAS5
CRABP2	7.03912e-67	0.282370088727306	0.937	0.855	2.39224e-62	Ciliated_1	CRABP2
CKAP2	7.85383e-67	0.144831511418688	0.548	0.355	2.66913e-62	Ciliated_1	CKAP2
PTGES3	9.29252e-67	0.35436947859366	0.844	0.725	3.15806e-62	Ciliated_1	PTGES3
CKS1B	1.19872e-66	0.431910925488545	0.522	0.356	4.07386e-62	Ciliated_1	CKS1B
SMTN	1.38019e-66	0.661608453030673	0.341	0.209	4.69056e-63	Ciliated_1	SMTN
LIF	2.05477e-66	0.551424796870283	0.599	0.449	6.98313e-62	Ciliated_1	LIF
RPA2	2.78942e-66	0.540680468522668	0.486	0.334	9.47983e-63	Ciliated_1	RPA2
ADCY3	4.47741e-66	0.800556917641208	0.256	0.143	1.52165e-61	Ciliated_1	ADCY3
POGLUT3	4.57949e-66	0.45973569403239	0.659	0.499	1.55634e-62	Ciliated_1	POGLUT3
LOXL2	6.36973e-66	0.325707114819636	0.879	0.762	2.16475e-62	Ciliated_1	LOXL2
ACTB	6.55929e-65	0.164821612891167	1	0.998	2.22918e-61	Ciliated_1	ACTB
SRRM1	1.12917e-64	0.403920680150564	0.733	0.579	3.8375e-60	Ciliated_1	SRRM1
CABLES2	1.14152e-65	0.759099694327757	0.268	0.152	3.87944e-60	Ciliated_1	CABLES2
FANCB	1.20587e-64	100179276999668	0.174	0.084	4.09814e-60	Ciliated_1	FANCB
PPDPF	3.80774e-65	0.241246498021621	0.972	0.924	1.29406e-59	Ciliated_1	PPDPF
TUBB4B	3.9065e-64	0.297522320736774	0.764	0.58	1.32762e-60	Ciliated_1	TUBB4B
JPT2	4.38752e-64	0.486035726774592	0.552	0.395	1.4911e-59	Ciliated_1	JPT2
TUBB6	7.42868e-64	0.384795775018848	0.775	0.621	2.52464e-59	Ciliated_1	TUBB6
COL1A1	8.99779e-64	0.275804820500583	0.974	0.921	3.0579e-59	Ciliated_1	COL1A1
TRIP13	1.44556e-63	0.695054904883806	0.32	0.196	4.91272e-59	Ciliated_1	TRIP13
CKLF	9.49935e-63	0.604937314425053	0.378	0.242	3.22835e-58	Ciliated_1	CKLF
XRCC1	1.13049e-62	0.512141137770988	0.486	0.336	3.84198e-58	Ciliated_1	XRCC1
CYB5A	3.16968e-64	0.427339364971813	0.642	0.487	1.07722e-57	Ciliated_1	CYB5A
NCAPG2	5.315e-62	0.796401912802603	0.263	0.152	1.8063e-57	Ciliated_1	NCAPG2
SCCPDH	7.83141e-62	0.712333921026503	0.267	0.153	2.66151e-57	Ciliated_1	SCCPDH
SAT1	1.03999e-61	0.388274269697944	0.703	0.55	3.53441e-57	Ciliated_1	SAT1
KRTAP2-3	1.68355e-61	0.776634277560411	0.278	0.165	5.72156e-57	Ciliated_1	KRTAP2-3
PSIP1	2.13238e-61	0.384333905465109	0.734	0.58	7.2469e-57	Ciliated_1	PSIP1
XRCC2	2.14538e-61	103433517752265	0.158	0.074	7.29108e-57	Ciliated_1	XRCC2
GAPDH	3.20159e-61	0.190799243819222	0.997	0.992	1.08806e-57	Ciliated_1	GAPDH
C9orf40	7.91344e-61	0.761456143349997	0.256	0.146	2.68938e-56	Ciliated_1	C9orf40
LMNA	4.61352e-60	-0.585438104576011	0.527	0.604	1.56791e-55	Ciliated_1	LMNA
LRR1	4.79605e-60	0.78926379908752	0.241	0.135	1.62994e-55	Ciliated_1	LRR1
DTYMK	8.10876e-60	0.632105427248343	0.334	0.207	2.75576e-55	Ciliated_1	DTYMK
DDX46	1.0004e-59	0.391237642473042	0.658	0.5	3.39985e-55	Ciliated_1	DDX46
CENPI	1.56797e-59	0.883617550321286	0.202	0.107	5.32873e-55	Ciliated_1	CENPI
DNMT1	2.81628e-59	0.329611844760852	0.816	0.682	9.57113e-55	Ciliated_1	DNMT1
SOD2	2.98794e-59	-0.511553008144827	0.931	0.929	1.01545e-54	Ciliated_1	SOD2
HSP90AB1	3.77318e-59	-0.234624560982083	0.986	0.988	1.28231e-54	Ciliated_1	HSP90AB1
HSPA4L	4.91482e-59	0.698294442915622	0.292	0.175	1.6703e-54	Ciliated_1	HSPA4L
STC1	6.22441e-60	0.356936518976884	0.747	0.604	2.11537e-54	Ciliated_1	STC1
NPAT	6.6353e-59	0.685916156102587	0.313	0.191	2.25501e-54	Ciliated_1	NPAT
LMNB1	7.35745e-59	0.624288593384057	0.33	0.204	2.50043e-54	Ciliated_1	LMNB1
SUMO2	8.48562e-59	0.26809981569597	0.911	0.834	2.88384e-54	Ciliated_1	SUMO2
CANX	1.01924e-58	-0.304979727694779	0.941	0.942	3.4639e-54	Ciliated_1	CANX
CDT1	1.05583e-58	0.618611117137702	0.322	0.197	3.58825e-54	Ciliated_1	CDT1
KIF18B	1.13167e-58	0.721123776389244	0.235	0.131	3.84598e-55	Ciliated_1	KIF18B
TSEN34	1.15556e-58	0.376652628916404	0.718	0.564	3.92717e-54	Ciliated_1	TSEN34
GGH	1.88375e-58	0.385699533954101	0.731	0.573	6.40191e-54	Ciliated_1	GGH
CSRP2	3.64963e-58	0.979603048413741	0.165	0.08	1.24033e-53	Ciliated_1	CSRP2
KNTC1	4.29482e-60	0.594696680385199	0.375	0.242	1.4596e-53	Ciliated_1	KNTC1
ENSG00000197332	5.70154e-58	147500348216918	0.092	0.033	1.93767e-53	Ciliated_1	ENSG00000197332
IMPA2	9.26623e-58	0.870344677416248	0.196	0.103	3.14913e-53	Ciliated_1	IMPA2
CD82	1.11269e-57	0.260971368670913	0.938	0.853	3.78148e-53	Ciliated_1	CD82
ZNF93	1.30627e-57	0.544001446724725	0.393	0.258	4.43936e-53	Ciliated_1	ZNF93
NUP50	1.66561e-58	0.467539884142067	0.553	0.4	5.66057e-53	Ciliated_1	NUP50
BUB3	1.86216e-59	0.312661922057302	0.794	0.638	6.32854e-53	Ciliated_1	BUB3
PPP5C	2.32668e-57	0.665386262528325	0.3	0.182	7.90724e-53	Ciliated_1	PPP5C
TM4SF1	3.40643e-58	0.489011332109388	0.65	0.506	1.15768e-52	Ciliated_1	TM4SF1
FADS1	4.35392e-57	0.466662677819715	0.601	0.453	1.47968e-52	Ciliated_1	FADS1
PPM1G	4.62168e-57	0.457707159144818	0.551	0.401	1.57068e-52	Ciliated_1	PPM1G
NPTX2	5.83113e-57	0.738653668749337	0.263	0.155	1.98171e-52	Ciliated_1	NPTX2
CTPS1	7.8766e-57	0.710525731617344	0.249	0.142	2.67686e-52	Ciliated_1	CTPS1
FANCL	8.84692e-57	0.57012440784209	0.345	0.219	3.00663e-52	Ciliated_1	FANCL
CCNE1	1.01216e-56	150576685017528	0.079	0.026	3.43983e-52	Ciliated_1	CCNE1
MTHFD1	1.40337e-56	0.554704320506652	0.387	0.253	4.76934e-52	Ciliated_1	MTHFD1
NUP62	3.4431e-57	0.359151657308738	0.749	0.596	1.17014e-52	Ciliated_1	NUP62
ZGRF1	3.58307e-56	0.990889629399478	0.16	0.078	1.21771e-51	Ciliated_1	ZGRF1
SELENOW	6.05049e-57	0.413459797020387	0.619	0.468	2.05626e-51	Ciliated_1	SELENOW
MEA1	9.15719e-56	0.418169867080834	0.629	0.48	3.11207e-51	Ciliated_1	MEA1
TIMM21	1.19387e-55	0.597088217671871	0.361	0.235	4.05736e-51	Ciliated_1	TIMM21
HACD3	1.24457e-55	0.412128002522235	0.653	0.499	4.22968e-51	Ciliated_1	HACD3
CEP295	1.69996e-55	0.682292609016606	0.291	0.177	5.77732e-51	Ciliated_1	CEP295
CKB	2.76897e-55	0.730642950332903	0.231	0.129	9.41033e-51	Ciliated_1	CKB
TAX1BP1	3.48705e-55	-0.501486972401495	0.609	0.666	1.18507e-50	Ciliated_1	TAX1BP1
RAD51D	5.37019e-55	0.815131982319503	0.211	0.115	1.82506e-50	Ciliated_1	RAD51D
C15orf48	6.60938e-55	0.36462513880896	0.676	0.533	2.2462e-50	Ciliated_1	C15orf48
MZT1	7.32496e-55	0.465711857028664	0.448	0.302	2.48939e-53	Ciliated_1	MZT1
TPI1	8.22157e-55	0.18945973365295	0.996	0.976	2.7941e-51	Ciliated_1	TPI1
SNRPD1	9.96379e-55	0.33621121863413	0.791	0.659	3.3862e-50	Ciliated_1	SNRPD1
CENPX	3.27359e-54	0.695172208293037	0.267	0.159	1.11253e-49	Ciliated_1	CENPX
TTLL7	4.84991e-54	0.630712360667257	0.287	0.172	1.64824e-49	Ciliated_1	TTLL7
LSM3	1.14234e-53	0.401122013226748	0.627	0.47	3.88223e-49	Ciliated_1	LSM3
SPIN4	2.93607e-53	0.964154924125909	0.155	0.076	9.97824e-49	Ciliated_1	SPIN4
FANCD2	3.78978e-53	0.687964923296135	0.283	0.172	1.28796e-48	Ciliated_1	FANCD2
KCNAB2	6.94507e-53	0.86262825444701	0.189	0.1	2.36028e-49	Ciliated_1	KCNAB2
ZNF83	8.81191e-53	0.508281827950047	0.487	0.344	2.99473e-48	Ciliated_1	ZNF83
GINS3	2.15181e-52	0.724835313802477	0.227	0.128	7.31294e-48	Ciliated_1	GINS3
CXCL3	2.57564e-52	0.360355667872009	0.702	0.57	8.7533e-48	Ciliated_1	CXCL3
NEURL1B	2.8518e-52	0.964826502995076	0.157	0.078	9.69183e-48	Ciliated_1	NEURL1B
GMPS	4.98445e-52	0.389583597270593	0.654	0.504	1.69397e-47	Ciliated_1	GMPS
COL3A1	5.64925e-52	0.28732870830189	0.867	0.754	1.9199e-49	Ciliated_1	COL3A1
COMMD4	6.04907e-52	0.602516925107643	0.325	0.206	2.05577e-47	Ciliated_1	COMMD4
SPAG5	9.25231e-52	0.604043983553443	0.284	0.172	3.1444e-47	Ciliated_1	SPAG5
BUB1B	1.23916e-51	0.404090342188549	0.357	0.226	4.21127e-47	Ciliated_1	BUB1B
PIN1	1.28505e-51	0.721844332779168	0.252	0.149	4.36725e-47	Ciliated_1	PIN1
NUP155	1.29422e-52	0.609832331665917	0.296	0.182	4.39841e-47	Ciliated_1	NUP155
CCDC15	1.66364e-51	0.666435867750003	0.256	0.151	5.65386e-47	Ciliated_1	CCDC15
NCAPD2	2.1113e-51	0.295861488499402	0.588	0.418	7.17525e-47	Ciliated_1	NCAPD2
ECM1	2.94794e-51	0.313879143433085	0.795	0.655	1.00186e-46	Ciliated_1	ECM1
PRKACA	3.72584e-51	0.42711215834367	0.572	0.422	1.26623e-46	Ciliated_1	PRKACA
UBA2	7.18568e-51	0.362207207785747	0.714	0.568	2.44205e-46	Ciliated_1	UBA2
TRAF4	8.19714e-51	0.741479063183168	0.224	0.128	2.7858e-48	Ciliated_1	TRAF4
KIF4A	1.10554e-50	0.341357690355088	0.405	0.265	3.75718e-46	Ciliated_1	KIF4A
TMEM98	1.37849e-50	0.685979113500339	0.263	0.157	4.6848e-46	Ciliated_1	TMEM98
IDH2	2.4204e-50	11141836339816	0.117	0.051	8.22573e-46	Ciliated_1	IDH2
PRPS2	2.77185e-50	0.630297946958993	0.289	0.178	9.42013e-46	Ciliated_1	PRPS2
GJC1	3.42562e-50	0.535879445021748	0.386	0.256	1.1642e-45	Ciliated_1	GJC1
EED	5.28305e-51	0.585758409450498	0.323	0.206	1.79545e-45	Ciliated_1	EED
SDC3	5.30582e-50	0.599739438979479	0.297	0.184	1.80318e-45	Ciliated_1	SDC3
APOL6	7.80747e-51	-111805490598238	0.201	0.3	2.65337e-45	Ciliated_1	APOL6
CENPH	1.35888e-49	0.586717760651289	0.339	0.22	4.61815e-46	Ciliated_1	CENPH
SRSF7	1.42456e-49	0.295699942648581	0.823	0.696	4.84137e-45	Ciliated_1	SRSF7
ENSG00000291133	2.11395e-49	0.761380481956348	0.209	0.116	7.18427e-45	Ciliated_1	ENSG00000291133
JARID2	2.53923e-49	-0.634132324270031	0.501	0.572	8.62957e-45	Ciliated_1	JARID2
RPL12	6.42671e-49	-0.214232563515787	0.997	0.997	2.18412e-44	Ciliated_1	RPL12
RAD1	7.20437e-49	0.535864935806889	0.389	0.262	2.44841e-44	Ciliated_1	RAD1
SGCB	9.81116e-49	0.525634561990272	0.387	0.26	3.33432e-44	Ciliated_1	SGCB
CDCA8	1.25758e-48	0.229819082237964	0.415	0.269	4.27388e-45	Ciliated_1	CDCA8
NUDT8	2.09729e-48	147353896720959	0.075	0.026	7.12765e-44	Ciliated_1	NUDT8
RIBC2	2.78223e-48	0.870585724008263	0.146	0.071	9.45542e-44	Ciliated_1	RIBC2
HLA-A	3.10947e-48	-0.240504010669471	0.995	0.996	1.05675e-43	Ciliated_1	HLA-A
TBC1D2	3.48485e-48	0.524037058037447	0.364	0.241	1.18433e-44	Ciliated_1	TBC1D2
SSX2IP	7.51952e-48	0.691344887875905	0.258	0.156	2.55551e-43	Ciliated_1	SSX2IP
RFLNB	8.13545e-48	0.572989034452843	0.32	0.205	2.76483e-43	Ciliated_1	RFLNB
LRRC8C	8.90033e-48	0.674236312991777	0.253	0.151	3.02478e-44	Ciliated_1	LRRC8C
CCHCR1	1.10468e-47	0.975180772065214	0.136	0.065	3.75425e-43	Ciliated_1	CCHCR1
CEP152	1.23442e-47	0.688595014319919	0.261	0.158	4.19517e-43	Ciliated_1	CEP152
AKAP12	2.06247e-47	0.484489099136962	0.442	0.309	7.00929e-43	Ciliated_1	AKAP12
SANBR	2.46211e-47	0.663302225181736	0.266	0.163	8.36747e-43	Ciliated_1	SANBR
RHNO1	5.52214e-47	0.713908921087557	0.225	0.13	1.8767e-42	Ciliated_1	RHNO1
ARRB2	5.54913e-47	0.615652368733161	0.284	0.176	1.88587e-44	Ciliated_1	ARRB2
HNRNPF	8.58726e-47	0.296644440311561	0.827	0.725	2.91838e-42	Ciliated_1	HNRNPF
PARP1	9.16392e-47	0.459414128203497	0.488	0.351	3.11436e-42	Ciliated_1	PARP1
KIF22	9.84336e-47	0.745901279914446	0.21	0.12	3.34527e-42	Ciliated_1	KIF22
RAB3B	1.14811e-46	0.419352727480519	0.499	0.358	3.90186e-42	Ciliated_1	RAB3B
KANK2	1.82497e-46	0.367537188837941	0.616	0.465	6.20217e-42	Ciliated_1	KANK2
RALY	1.85507e-46	0.319069572709722	0.802	0.669	6.30445e-42	Ciliated_1	RALY
ZFP36L2	2.23227e-46	-125687734750591	0.287	0.375	7.58638e-42	Ciliated_1	ZFP36L2
MRPL37	3.56244e-47	0.395350607915233	0.616	0.476	1.2107e-41	Ciliated_1	MRPL37
CENPM	3.60907e-46	0.976894421196676	0.14	0.069	1.22654e-41	Ciliated_1	CENPM
ACTN4	4.99207e-46	0.25947143327187	0.915	0.828	1.69656e-41	Ciliated_1	ACTN4
CCDC74A	7.64696e-46	0.754018927906685	0.203	0.115	2.59882e-41	Ciliated_1	CCDC74A
ASH2L	1.02549e-45	0.637305468533486	0.281	0.176	3.48511e-41	Ciliated_1	ASH2L
NASP	2.25648e-45	0.37596454337479	0.679	0.547	7.66864e-41	Ciliated_1	NASP
NXPH4	2.5546e-45	0.66478852169406	0.246	0.147	8.6818e-41	Ciliated_1	NXPH4
CCNF	3.57475e-45	0.584017714026812	0.257	0.156	1.21488e-40	Ciliated_1	CCNF
ANP32E	3.83798e-46	0.291774294453663	0.705	0.546	1.30434e-41	Ciliated_1	ANP32E
EMP2	4.22149e-45	0.316515167540072	0.654	0.502	1.43467e-41	Ciliated_1	EMP2
RND3	5.39976e-45	-0.529664956785333	0.75	0.777	1.83511e-40	Ciliated_1	RND3
AKR1B1	6.81143e-45	0.36573523530595	0.725	0.601	2.31486e-40	Ciliated_1	AKR1B1
TACC3	8.13557e-45	0.564601111458746	0.274	0.17	2.76488e-40	Ciliated_1	TACC3
TPR	9.11814e-45	0.307751649872819	0.821	0.706	3.0988e-40	Ciliated_1	TPR
AGPAT5	1.02226e-44	0.435044430420231	0.441	0.306	3.47416e-40	Ciliated_1	AGPAT5
ZNFX1	1.29172e-44	-0.968910395703119	0.251	0.344	4.3899e-40	Ciliated_1	ZNFX1
SRSF10	1.49566e-44	0.398012329843548	0.588	0.446	5.08302e-40	Ciliated_1	SRSF10
MYO19	1.87424e-44	0.507516179277713	0.362	0.241	6.36959e-40	Ciliated_1	MYO19
TCEAL7	2.0912e-44	0.551947048376503	0.307	0.196	7.10696e-40	Ciliated_1	TCEAL7
ORC1	2.59306e-45	0.842868742708782	0.167	0.089	8.81252e-40	Ciliated_1	ORC1
DCAF15	3.92999e-44	0.507754193649916	0.385	0.261	1.33561e-39	Ciliated_1	DCAF15
C1QTNF2	5.29482e-45	122060708587156	0.101	0.044	1.79944e-39	Ciliated_1	C1QTNF2
TECR	8.19499e-44	0.365643827354925	0.657	0.516	2.78507e-39	Ciliated_1	TECR
C1orf112	1.70796e-43	112987077013906	0.112	0.051	5.8045e-39	Ciliated_1	C1orf112
HAUS5	2.04409e-43	0.714237671419145	0.217	0.126	6.94682e-39	Ciliated_1	HAUS5
KPNB1	4.19704e-43	0.192696764887573	0.977	0.948	1.42637e-38	Ciliated_1	KPNB1
ENSG00000289047	4.20373e-43	0.722868100648655	0.191	0.107	1.42864e-38	Ciliated_1	ENSG00000289047
IPO9	4.24586e-43	0.379025868996103	0.627	0.484	1.44296e-39	Ciliated_1	IPO9
AP1M2	5.47856e-43	0.742742840071741	0.207	0.119	1.86189e-39	Ciliated_1	AP1M2
MCM3	5.66363e-43	0.380423114446479	0.547	0.405	1.92479e-38	Ciliated_1	MCM3
FST	1.06473e-42	0.792183485850117	0.166	0.089	3.61847e-38	Ciliated_1	FST
FBXO45	1.25854e-42	0.482963516020176	0.396	0.271	4.27716e-38	Ciliated_1	FBXO45
ABCG2	1.26867e-42	125071182294444	0.081	0.031	4.31156e-38	Ciliated_1	ABCG2
KDM5B	1.30362e-42	-0.752084963934172	0.334	0.42	4.43036e-39	Ciliated_1	KDM5B
IDI1	1.73957e-42	0.505116856394396	0.359	0.242	5.91191e-38	Ciliated_1	IDI1
TNFAIP8L1	2.09973e-43	-120791948094576	0.153	0.244	7.13593e-38	Ciliated_1	TNFAIP8L1
C4orf46	2.10813e-42	0.600107140015776	0.267	0.166	7.16449e-38	Ciliated_1	C4orf46
IFITM3	2.16592e-43	-0.566633708318657	0.54	0.597	7.36089e-38	Ciliated_1	IFITM3
PRIM1	5.60649e-42	0.71082567720666	0.185	0.102	1.90537e-37	Ciliated_1	PRIM1
SLC30A3	6.00908e-42	116971912889816	0.091	0.038	2.04219e-37	Ciliated_1	SLC30A3
RMI1	6.04601e-42	0.522163915477274	0.324	0.213	2.05474e-37	Ciliated_1	RMI1
SQSTM1	6.43534e-42	-0.465374467524569	0.68	0.714	2.18705e-37	Ciliated_1	SQSTM1
WDHD1	6.96497e-42	0.527645546580076	0.342	0.228	2.36704e-39	Ciliated_1	WDHD1
HLA-B	7.24662e-42	-0.282438455233663	0.968	0.97	2.46276e-37	Ciliated_1	HLA-B
ZDHHC6	8.79972e-42	0.460552270696643	0.402	0.278	2.99058e-37	Ciliated_1	ZDHHC6
TMEM201	1.02661e-43	0.884022424871565	0.145	0.074	3.48893e-37	Ciliated_1	TMEM201
SLC37A4	1.4524e-41	0.522990669720934	0.348	0.234	4.93598e-37	Ciliated_1	SLC37A4
NOP56	1.65426e-41	0.354171945594333	0.59	0.446	5.62199e-38	Ciliated_1	NOP56
MIS18BP1	1.80147e-41	0.434762579438377	0.472	0.341	6.1223e-37	Ciliated_1	MIS18BP1
ECHS1	1.84335e-41	0.557544727832317	0.301	0.194	6.26462e-37	Ciliated_1	ECHS1
ZC3HAV1	4.42326e-41	-139489526790252	0.415	0.471	1.50325e-37	Ciliated_1	ZC3HAV1
ENSG00000289609	7.24035e-41	134320093925357	0.082	0.032	2.46063e-36	Ciliated_1	ENSG00000289609
SNAP25	7.28422e-41	0.562268796894712	0.243	0.147	2.47554e-36	Ciliated_1	SNAP25
KLHL23	1.09972e-40	0.662337669483594	0.202	0.116	3.73739e-36	Ciliated_1	KLHL23
PAICS	1.71831e-40	0.340408774237249	0.652	0.519	5.83969e-36	Ciliated_1	PAICS
ENSG00000236453	1.8001e-41	0.410284323128294	0.484	0.357	6.11764e-37	Ciliated_1	ENSG00000236453
DHCR24	2.64167e-40	0.376922574812702	0.574	0.433	8.97773e-36	Ciliated_1	DHCR24
FDPS	4.02818e-40	0.349313366296765	0.574	0.429	1.36898e-35	Ciliated_1	FDPS
MPP2	4.3933e-40	115132867425797	0.094	0.04	1.49306e-35	Ciliated_1	MPP2
PTBP1	8.74216e-40	0.298989217372038	0.799	0.685	2.97102e-35	Ciliated_1	PTBP1
PIGX	1.08844e-40	0.428487442132279	0.43	0.305	3.69907e-35	Ciliated_1	PIGX
GPR68	1.15512e-39	0.914509030495114	0.144	0.075	3.92569e-35	Ciliated_1	GPR68
MRPL57	1.28206e-39	0.498753723387104	0.364	0.248	4.35707e-35	Ciliated_1	MRPL57
MANEA	2.7323e-39	0.585444046880563	0.252	0.156	9.28571e-35	Ciliated_1	MANEA
HAS3	5.48951e-39	135565861831783	0.073	0.028	1.86561e-34	Ciliated_1	HAS3
FAM184A	6.91712e-39	141219837844953	0.07	0.026	2.35078e-34	Ciliated_1	FAM184A
EPB41L3	9.33456e-39	0.541602083755744	0.322	0.214	3.17235e-34	Ciliated_1	EPB41L3
UCP2	9.34475e-39	125416245349381	0.091	0.039	3.17581e-34	Ciliated_1	UCP2
HPRT1	9.50339e-39	0.554824378528628	0.291	0.189	3.22973e-34	Ciliated_1	HPRT1
HLA-C	1.1861e-38	-0.272257726134316	0.955	0.955	4.03096e-35	Ciliated_1	HLA-C
RB1	1.2645e-38	0.3911148218091	0.558	0.421	4.29741e-34	Ciliated_1	RB1
ARNTL2	1.62091e-38	0.487542669023554	0.34	0.227	5.50865e-34	Ciliated_1	ARNTL2
VDAC3	1.79638e-38	0.34112430020478	0.624	0.481	6.10499e-34	Ciliated_1	VDAC3
ENSG00000289901	1.8273e-39	0.202129919600554	0.986	0.966	6.21009e-34	Ciliated_1	ENSG00000289901
TOR1A	2.17386e-38	0.431310484236947	0.457	0.332	7.38785e-34	Ciliated_1	TOR1A
SRGN	2.48329e-39	0.3354615637053	0.799	0.691	8.43945e-34	Ciliated_1	SRGN
PNP	3.56511e-38	0.281185266287303	0.66	0.517	1.2116e-34	Ciliated_1	PNP
DIAPH1	3.63692e-38	0.391679406661999	0.542	0.407	1.23601e-33	Ciliated_1	DIAPH1
TPGS2	3.69338e-38	0.403514605753274	0.472	0.342	1.2552e-33	Ciliated_1	TPGS2
PTGS2	4.62315e-38	0.104884047286968	0.79	0.663	1.57118e-33	Ciliated_1	PTGS2
SERPINB7	5.58469e-38	0.435619258061096	0.407	0.289	1.89796e-33	Ciliated_1	SERPINB7
AP2S1	8.42786e-38	0.343626062922401	0.645	0.51	2.86421e-33	Ciliated_1	AP2S1
WDR90	9.48342e-39	116055780212776	0.099	0.044	3.22294e-33	Ciliated_1	WDR90
SEMA7A	9.78603e-39	0.571863685838298	0.25	0.155	3.32578e-33	Ciliated_1	SEMA7A
PNKP	1.00727e-37	0.503010569290175	0.325	0.217	3.42321e-33	Ciliated_1	PNKP
TYK2	1.08407e-37	0.350216870452201	0.661	0.523	3.68421e-33	Ciliated_1	TYK2
LNPK	1.61044e-37	0.397162675388658	0.449	0.319	5.47309e-34	Ciliated_1	LNPK
CDCA2	1.7561e-37	0.344531269917576	0.336	0.221	5.96812e-33	Ciliated_1	CDCA2
ENSG00000289194	2.09051e-37	0.682358647831844	0.199	0.117	7.10461e-33	Ciliated_1	ENSG00000289194
WBP11	2.1684e-38	0.320704957837035	0.654	0.511	7.3693e-33	Ciliated_1	WBP11
C1QTNF1	2.43425e-37	0.314083840292621	0.723	0.589	8.27278e-33	Ciliated_1	C1QTNF1
GINS2	2.52417e-37	0.7295340472848	0.154	0.082	8.57838e-33	Ciliated_1	GINS2
PRSS23	2.66206e-37	-0.852834570260617	0.505	0.546	9.047e-33	Ciliated_1	PRSS23
HSPA8	3.37866e-37	0.208395937569762	0.935	0.875	1.14824e-32	Ciliated_1	HSPA8
MCM7	3.69543e-37	0.652190691499695	0.195	0.112	1.25589e-33	Ciliated_1	MCM7
ZMYND19	3.96783e-37	0.58074168640958	0.26	0.164	1.34847e-32	Ciliated_1	ZMYND19
ENSG00000291130	4.73834e-37	0.845031862899685	0.141	0.073	1.61032e-32	Ciliated_1	ENSG00000291130
RAD18	5.69424e-37	0.45436874236898	0.369	0.254	1.93519e-32	Ciliated_1	RAD18
TOP1	5.70258e-37	-0.357045789466961	0.834	0.845	1.93802e-32	Ciliated_1	TOP1
SLBP	8.19881e-37	0.4843710450361	0.308	0.202	2.78637e-32	Ciliated_1	SLBP
RTTN	8.60281e-37	0.586916466793791	0.236	0.146	2.92366e-32	Ciliated_1	RTTN
GRB10	1.04576e-36	-133865435547342	0.11	0.193	3.55402e-32	Ciliated_1	GRB10
BBX	1.05233e-36	-0.495547449448957	0.574	0.618	3.57633e-32	Ciliated_1	BBX
FAM161A	1.92435e-36	0.511596049487489	0.325	0.218	6.53991e-32	Ciliated_1	FAM161A
IRX3	2.70733e-36	0.353564422628488	0.525	0.391	9.20087e-32	Ciliated_1	IRX3
RBMX	3.85066e-36	0.310905837712559	0.673	0.539	1.30865e-31	Ciliated_1	RBMX
ARL6IP5	4.7882e-36	-0.479800307018609	0.541	0.595	1.62727e-31	Ciliated_1	ARL6IP5
RACGAP1	5.8921e-36	0.479665742605395	0.311	0.206	2.00243e-31	Ciliated_1	RACGAP1
NUDT21	6.37491e-36	0.565558541258027	0.291	0.191	2.16651e-31	Ciliated_1	NUDT21
VKORC1	7.60781e-36	0.2826406117181	0.746	0.619	2.58551e-31	Ciliated_1	VKORC1
IQGAP3	1.22777e-35	0.557043569899105	0.282	0.184	4.17258e-31	Ciliated_1	IQGAP3
RTKN2	1.2378e-35	0.615243250619438	0.22	0.134	4.20667e-31	Ciliated_1	RTKN2
PRC1	1.7129e-35	0.61329213975361	0.223	0.137	5.82129e-31	Ciliated_1	PRC1
SMCO4	1.72188e-35	0.708457710720478	0.17	0.095	5.85181e-31	Ciliated_1	SMCO4
EBP	1.72328e-35	0.5285779132574	0.281	0.182	5.85658e-31	Ciliated_1	EBP
SASS6	2.80449e-35	0.572398001146572	0.257	0.163	9.53105e-31	Ciliated_1	SASS6
RTN3	3.54326e-35	0.269792283505521	0.765	0.644	1.20418e-30	Ciliated_1	RTN3
MGME1	5.72712e-35	0.588451413973318	0.255	0.163	1.94636e-30	Ciliated_1	MGME1
POLE2	5.83604e-35	0.736763523572847	0.153	0.083	1.98338e-30	Ciliated_1	POLE2
MMS22L	6.11751e-35	0.465550219197756	0.316	0.211	2.07904e-30	Ciliated_1	MMS22L
RRP7A	6.5919e-35	0.600338117093244	0.239	0.149	2.24026e-30	Ciliated_1	RRP7A
CHAF1B	8.13986e-35	0.570240234393655	0.225	0.138	2.76633e-30	Ciliated_1	CHAF1B
IER3	9.1598e-35	0.169400711880988	0.982	0.949	3.11296e-30	Ciliated_1	IER3
TONSL	9.2782e-35	0.890895828632225	0.12	0.06	3.1532e-30	Ciliated_1	TONSL
IGFBP7	1.11113e-34	0.298779469684363	0.796	0.681	3.77618e-30	Ciliated_1	IGFBP7
MBD4	2.07573e-34	0.325338037991217	0.611	0.478	7.05436e-30	Ciliated_1	MBD4
SGO2	2.17905e-34	0.229706684588613	0.453	0.317	7.40551e-31	Ciliated_1	SGO2
SUZ12	2.21011e-34	0.370586554941793	0.572	0.442	7.51106e-30	Ciliated_1	SUZ12
CTNNAL1	2.28259e-34	0.317521953229667	0.633	0.493	7.75739e-30	Ciliated_1	CTNNAL1
CBX2	3.54148e-34	104381291603419	0.099	0.046	1.20357e-30	Ciliated_1	CBX2
PBX3	4.06095e-34	0.31237921840194	0.669	0.531	1.38012e-29	Ciliated_1	PBX3
TMEM107	4.42481e-34	0.759489662723843	0.165	0.093	1.50377e-29	Ciliated_1	TMEM107
NETO2	4.55351e-34	0.507359376308993	0.279	0.181	1.54751e-29	Ciliated_1	NETO2
ENSG00000291113	5.20123e-34	0.50237942513403	0.314	0.212	1.76764e-29	Ciliated_1	ENSG00000291113
RHOQ	6.68494e-34	-0.410084115041741	0.592	0.642	2.27188e-29	Ciliated_1	RHOQ
DLEU1	7.21334e-34	0.615083968040531	0.221	0.136	2.45145e-29	Ciliated_1	DLEU1
CHRNA5	8.25451e-34	0.884353493045036	0.125	0.064	2.80529e-29	Ciliated_1	CHRNA5
ITGB3BP	8.32294e-34	0.366883124322257	0.476	0.349	2.82855e-29	Ciliated_1	ITGB3BP
PASK	1.24292e-33	0.899463809879045	0.108	0.052	4.22407e-29	Ciliated_1	PASK
KATNAL1	1.6414e-33	0.523635260574771	0.311	0.208	5.57829e-30	Ciliated_1	KATNAL1
NCS1	1.85307e-34	0.419989711515734	0.413	0.296	6.29766e-29	Ciliated_1	NCS1
RANBP9	2.35353e-34	0.463872604814452	0.354	0.244	7.99849e-29	Ciliated_1	RANBP9
SLC25A25	2.94032e-33	0.576465175385628	0.25	0.16	9.99269e-29	Ciliated_1	SLC25A25
FARP1	3.8938e-33	0.545282136545536	0.255	0.163	1.32331e-28	Ciliated_1	FARP1
ENSG00000270055	4.79795e-33	0.64597268944648	0.217	0.134	1.63058e-28	Ciliated_1	ENSG00000270055
RBM17	6.15576e-33	0.420255351199842	0.392	0.278	2.09204e-28	Ciliated_1	RBM17
FABP5	7.58124e-33	0.47497832199482	0.245	0.155	2.57648e-28	Ciliated_1	FABP5
SAMD9	9.55e-33	-123396886684122	0.203	0.283	3.24557e-28	Ciliated_1	SAMD9
GPN3	9.92673e-33	0.596340266230674	0.232	0.146	3.3736e-28	Ciliated_1	GPN3
COL5A1	1.0643e-32	0.238316675996043	0.891	0.795	3.61703e-28	Ciliated_1	COL5A1
SLC1A5	1.4264e-32	-0.355148311393217	0.8	0.815	4.84762e-28	Ciliated_1	SLC1A5
IRX5	1.70286e-32	0.854478532467355	0.121	0.062	5.78716e-28	Ciliated_1	IRX5
TGFBI	2.07049e-32	0.312148631337119	0.562	0.429	7.03656e-28	Ciliated_1	TGFBI
IER3IP1	2.07376e-32	0.331682629618203	0.596	0.464	7.04768e-28	Ciliated_1	IER3IP1
TNFSF9	2.80273e-32	0.433931402511858	0.401	0.286	9.52508e-28	Ciliated_1	TNFSF9
SNRPG	2.99759e-32	0.244657674222035	0.855	0.751	1.01873e-27	Ciliated_1	SNRPG
RNASEH2B	3.00346e-32	0.55826016161056	0.242	0.154	1.02073e-27	Ciliated_1	RNASEH2B
NDUFA6	3.80979e-32	0.442767640926442	0.354	0.246	1.29476e-27	Ciliated_1	NDUFA6
IRF1	5.42889e-32	-0.808318415492701	0.331	0.404	1.84501e-27	Ciliated_1	IRF1
GPR137C	5.58138e-32	0.671986120071056	0.154	0.085	1.89683e-27	Ciliated_1	GPR137C
CACYBP	5.99011e-32	0.296516990599901	0.664	0.533	2.03574e-27	Ciliated_1	CACYBP
MRPS6	6.71457e-32	0.335556274785057	0.494	0.369	2.28195e-27	Ciliated_1	MRPS6
MELTF	1.01257e-31	0.477825114144925	0.355	0.248	3.44123e-28	Ciliated_1	MELTF
ADGRB2	1.06726e-31	163059277318642	0.049	0.016	3.6271e-28	Ciliated_1	ADGRB2
ESPL1	1.43256e-31	0.809591872118826	0.145	0.08	4.86855e-27	Ciliated_1	ESPL1
PLEK2	1.56973e-31	0.546504883959985	0.232	0.146	5.33472e-27	Ciliated_1	PLEK2
ERLIN1	1.8786e-31	0.443165965667458	0.405	0.291	6.38443e-27	Ciliated_1	ERLIN1
IVNS1ABP	2.2037e-31	0.636893013088112	0.206	0.126	7.48928e-27	Ciliated_1	IVNS1ABP
CENPO	3.52189e-31	0.749178283089887	0.163	0.094	1.19691e-26	Ciliated_1	CENPO
SPDL1	4.73594e-31	0.344375772568058	0.414	0.295	1.60951e-26	Ciliated_1	SPDL1
NORAD	6.83013e-31	-0.373632189475006	0.7	0.723	2.32122e-26	Ciliated_1	NORAD
DPY19L2P2	8.3902e-31	102530895305838	0.092	0.042	2.85141e-26	Ciliated_1	DPY19L2P2
TMEM109	1.02062e-31	0.552491655773432	0.258	0.168	3.46859e-26	Ciliated_1	TMEM109
FBLN1	1.03518e-30	0.412858685758111	0.384	0.272	3.51807e-26	Ciliated_1	FBLN1
SMC6	1.15371e-30	0.342280432294434	0.556	0.429	3.9209e-26	Ciliated_1	SMC6
WDR5	1.33238e-30	0.432791628036637	0.35	0.244	4.5281e-26	Ciliated_1	WDR5
PHTF2	1.37961e-30	0.591589965793298	0.218	0.136	4.68862e-26	Ciliated_1	PHTF2
CCL5	3.49593e-30	-161288509721742	0.195	0.275	1.18809e-25	Ciliated_1	CCL5
VIM	3.8356e-30	0.147119144979965	0.999	0.998	1.30353e-25	Ciliated_1	VIM
RTN4R	4.10389e-30	0.818501856957336	0.119	0.061	1.39471e-25	Ciliated_1	RTN4R
ATF4	4.10817e-30	-0.292754735372228	0.845	0.844	1.39616e-25	Ciliated_1	ATF4
TOE1	4.81117e-31	0.833996832425336	0.131	0.07	1.63508e-25	Ciliated_1	TOE1
HNRNPD	5.24919e-30	0.218439504718737	0.892	0.807	1.78394e-25	Ciliated_1	HNRNPD
NFIC	5.37816e-30	0.22981482519014	0.875	0.793	1.82777e-25	Ciliated_1	NFIC
MTDH	5.39214e-30	-0.285869810753412	0.858	0.866	1.83252e-25	Ciliated_1	MTDH
MTCH1	5.81808e-31	0.24010688342116	0.852	0.751	1.97728e-25	Ciliated_1	MTCH1
AMPH	5.89415e-30	0.666029529000563	0.161	0.092	2.00313e-25	Ciliated_1	AMPH
KLHL42	5.94246e-30	0.441383349631442	0.365	0.258	2.01955e-25	Ciliated_1	KLHL42
HSP90AA1	7.3424e-30	0.140151517858734	0.975	0.944	2.49531e-25	Ciliated_1	HSP90AA1
MOCS2	8.90556e-30	0.305120588017214	0.633	0.502	3.02656e-25	Ciliated_1	MOCS2
HCFC1R1	1.57214e-29	0.259130813879993	0.782	0.673	5.34292e-25	Ciliated_1	HCFC1R1
DDR2	1.62729e-29	-0.480059630177246	0.554	0.596	5.53035e-25	Ciliated_1	DDR2
PTDSS1	1.94646e-29	0.368066030135626	0.443	0.326	6.61505e-25	Ciliated_1	PTDSS1
TNFRSF12A	3.02606e-29	0.275271222990698	0.754	0.637	1.02841e-24	Ciliated_1	TNFRSF12A
ARPC5	3.23939e-29	0.234523784110436	0.833	0.745	1.10091e-24	Ciliated_1	ARPC5
PFKP	3.74297e-30	0.367390966279107	0.379	0.267	1.27205e-24	Ciliated_1	PFKP
ACTG1	4.04432e-29	0.139798976605005	0.997	0.987	1.37446e-24	Ciliated_1	ACTG1
COL7A1	4.63441e-29	0.332145845359169	0.581	0.45	1.575e-24	Ciliated_1	COL7A1
MARCKSL1	5.60379e-29	0.415384007497212	0.362	0.255	1.90445e-24	Ciliated_1	MARCKSL1
ADAMTS4	6.08742e-29	0.390667990209456	0.401	0.291	2.06881e-24	Ciliated_1	ADAMTS4
GOLGB1	8.47013e-29	-0.382243156226645	0.703	0.73	2.87857e-24	Ciliated_1	GOLGB1
CPNE2	8.7706e-29	0.505678986935225	0.278	0.186	2.98069e-24	Ciliated_1	CPNE2
CENPS	9.06307e-29	0.742704368770175	0.143	0.08	3.08008e-24	Ciliated_1	CENPS
LRRCC1	9.1422e-29	0.395087275336941	0.382	0.274	3.10698e-24	Ciliated_1	LRRCC1
FRG1	9.14222e-29	0.391359265878066	0.428	0.315	3.10698e-24	Ciliated_1	FRG1
VEGFA	9.51477e-29	-0.305959893677654	0.956	0.949	3.23359e-24	Ciliated_1	VEGFA
KHDRBS1	9.62045e-30	0.178121561972671	0.963	0.921	3.26951e-24	Ciliated_1	KHDRBS1
HBEGF	1.49299e-28	0.506982935067648	0.238	0.153	5.07393e-24	Ciliated_1	HBEGF
MMD	1.58963e-28	0.650288857370639	0.183	0.11	5.40237e-24	Ciliated_1	MMD
DPYSL2	2.04268e-28	0.299985033574775	0.625	0.498	6.94203e-24	Ciliated_1	DPYSL2
SEPTIN3	2.35378e-28	0.825433014591238	0.111	0.057	7.99933e-24	Ciliated_1	SEPTIN3
CIT	3.02726e-28	0.289984908367144	0.348	0.239	1.02882e-23	Ciliated_1	CIT
DDX60	3.21729e-28	-137714184268868	0.083	0.153	1.09339e-23	Ciliated_1	DDX60
EEF1B2	3.22266e-28	0.198467137564651	0.902	0.832	1.09522e-23	Ciliated_1	EEF1B2
FRMD8	4.12994e-28	0.495738747482672	0.277	0.186	1.40356e-23	Ciliated_1	FRMD8
RFX2	4.64591e-30	0.551533795765584	0.203	0.126	1.57891e-23	Ciliated_1	RFX2
TUBA4A	4.95211e-28	0.602981060396423	0.217	0.138	1.68298e-23	Ciliated_1	TUBA4A
NEMP1	5.23599e-28	0.569139385675422	0.225	0.144	1.77945e-23	Ciliated_1	NEMP1
PHGDH	5.43062e-28	0.31921292762727	0.451	0.333	1.8456e-23	Ciliated_1	PHGDH
FGFR3	5.50001e-28	167367449900675	0.042	0.013	1.86918e-24	Ciliated_1	FGFR3
B4GALT5	6.83514e-28	-0.593667940918848	0.495	0.538	2.32292e-23	Ciliated_1	B4GALT5
LMNB2	7.83064e-28	0.541847288536272	0.251	0.165	2.66124e-23	Ciliated_1	LMNB2
HINT1	8.01329e-28	0.194499350980249	0.911	0.832	2.72332e-23	Ciliated_1	HINT1
SCML1	9.58028e-28	0.383335728056882	0.374	0.265	3.25586e-23	Ciliated_1	SCML1
CEP57	1.07525e-27	0.319744347088998	0.552	0.429	3.65423e-23	Ciliated_1	CEP57
DNM1	1.17939e-27	0.538113089588868	0.206	0.128	4.00816e-23	Ciliated_1	DNM1
TMED10	1.20102e-27	-0.248934186450786	0.863	0.869	4.08166e-23	Ciliated_1	TMED10
RFC2	1.50542e-27	0.572316587587564	0.185	0.111	5.11618e-23	Ciliated_1	RFC2
POLR2D	2.25843e-27	0.515388632136376	0.254	0.167	7.67527e-23	Ciliated_1	POLR2D
SVIP	2.68658e-28	0.393244264741881	0.37	0.267	9.13034e-23	Ciliated_1	SVIP
HPSE	3.30006e-27	0.672353892498717	0.169	0.101	1.12153e-22	Ciliated_1	HPSE
RABL6	3.36743e-27	0.365220962895167	0.469	0.355	1.14442e-22	Ciliated_1	RABL6
ALDH7A1	3.58135e-27	0.416563792528175	0.366	0.262	1.21712e-22	Ciliated_1	ALDH7A1
RECQL4	4.85487e-27	158606292322337	0.047	0.016	1.64993e-22	Ciliated_1	RECQL4
SLF1	5.3526e-27	0.475841545890321	0.276	0.185	1.81908e-22	Ciliated_1	SLF1
TICRR	6.50609e-28	10916798782553	0.09	0.043	2.21109e-22	Ciliated_1	TICRR
BCL2L12	6.55772e-27	0.371432236422339	0.433	0.317	2.22864e-23	Ciliated_1	BCL2L12
CAPZA1	8.61767e-27	0.199074338915422	0.915	0.857	2.92872e-22	Ciliated_1	CAPZA1
MKNK2	8.84724e-27	-0.606491704959236	0.341	0.413	3.00673e-22	Ciliated_1	MKNK2
MYO1C	1.44314e-26	0.351392763711378	0.42	0.307	4.9045e-22	Ciliated_1	MYO1C
TMEM70	1.60725e-26	0.45776594666372	0.281	0.19	5.46225e-22	Ciliated_1	TMEM70
RAD54B	1.75244e-26	0.983728840077385	0.092	0.045	5.95567e-22	Ciliated_1	RAD54B
ANXA1	2.38414e-26	-0.418709602376347	0.626	0.662	8.1025e-22	Ciliated_1	ANXA1
TFPI2	2.88949e-26	0.217492549554327	0.851	0.773	9.81994e-23	Ciliated_1	TFPI2
PRIM2	5.20889e-26	0.422857791892711	0.284	0.192	1.77024e-21	Ciliated_1	PRIM2
GNB4	5.87407e-26	0.326781253774848	0.526	0.402	1.9963e-21	Ciliated_1	GNB4
ING2	6.73625e-26	0.414767927554216	0.325	0.227	2.28932e-21	Ciliated_1	ING2
DLEU2	6.94829e-26	0.429837331139636	0.339	0.241	2.36138e-21	Ciliated_1	DLEU2
PNRC1	7.3183e-27	-0.587584001493128	0.418	0.476	2.48713e-21	Ciliated_1	PNRC1
PSMC3	7.33983e-26	0.382924810096183	0.438	0.327	2.49444e-21	Ciliated_1	PSMC3
VRK1	9.01619e-26	0.685818394665856	0.151	0.088	3.06415e-21	Ciliated_1	VRK1
REXO5	1.0343e-25	118695224246663	0.068	0.029	3.51508e-21	Ciliated_1	REXO5
PHF19	1.07424e-25	0.271867852512084	0.664	0.535	3.65079e-21	Ciliated_1	PHF19
PGAM1	1.12433e-25	0.284839539807693	0.668	0.546	3.82103e-21	Ciliated_1	PGAM1
CXXC1	1.17619e-27	0.474283932931234	0.268	0.18	3.99729e-21	Ciliated_1	CXXC1
UHRF1	1.28611e-25	0.473762845987218	0.281	0.191	4.37085e-21	Ciliated_1	UHRF1
LRP8	1.29857e-25	0.454698213335263	0.291	0.199	4.41319e-21	Ciliated_1	LRP8
LEF1	1.30178e-25	0.557015630503871	0.212	0.135	4.4241e-21	Ciliated_1	LEF1
JUN	1.41601e-27	-0.316068778946389	0.896	0.889	4.8123e-21	Ciliated_1	JUN
TNFRSF10D	1.43503e-25	0.342213611101889	0.417	0.306	4.87695e-22	Ciliated_1	TNFRSF10D
CALM3	1.75573e-25	0.254199678157252	0.683	0.556	5.96683e-21	Ciliated_1	CALM3
FH	1.82863e-25	0.441757727906075	0.285	0.194	6.2146e-22	Ciliated_1	FH
NR2C2AP	1.97724e-25	0.687912259560438	0.129	0.071	6.71966e-21	Ciliated_1	NR2C2AP
TBC1D10B	2.89546e-25	0.362922310831448	0.457	0.343	9.84021e-21	Ciliated_1	TBC1D10B
PRTFDC1	3.0005e-25	0.720443104286988	0.13	0.072	1.01972e-20	Ciliated_1	PRTFDC1
MRPL17	3.00107e-25	0.417736162784997	0.313	0.218	1.01991e-20	Ciliated_1	MRPL17
LRP10	3.17291e-25	-0.477562921894212	0.492	0.541	1.07831e-20	Ciliated_1	LRP10
ACTL6A	3.36741e-25	0.337617687087525	0.493	0.377	1.14441e-20	Ciliated_1	ACTL6A
MYH9	3.45575e-25	0.221152885019462	0.87	0.784	1.17443e-20	Ciliated_1	MYH9
PAXX	3.65281e-25	0.628527306824754	0.174	0.106	1.24141e-20	Ciliated_1	PAXX
HAS2	3.66453e-25	0.266807898370472	0.482	0.368	1.24539e-20	Ciliated_1	HAS2
TIMELESS	3.67046e-26	0.527089522189425	0.228	0.148	1.24741e-22	Ciliated_1	TIMELESS
POLD2	3.9501e-25	0.385079640085039	0.38	0.275	1.34244e-20	Ciliated_1	POLD2
PAG1	4.06615e-25	0.423432848222426	0.322	0.226	1.38188e-20	Ciliated_1	PAG1
CENPV	4.16858e-25	0.719826693620374	0.136	0.076	1.41669e-21	Ciliated_1	CENPV
GDI1	4.41245e-25	0.291047886736115	0.606	0.483	1.49957e-20	Ciliated_1	GDI1
SMC1A	4.55916e-25	0.341803950633959	0.402	0.293	1.54943e-20	Ciliated_1	SMC1A
MYDGF	5.55436e-25	-0.292714020398903	0.744	0.768	1.88765e-20	Ciliated_1	MYDGF
COPS3	6.01345e-25	0.48810549121147	0.248	0.165	2.04367e-20	Ciliated_1	COPS3
TNNT1	9.40522e-25	0.278591539450134	0.585	0.458	3.19636e-20	Ciliated_1	TNNT1
CERK	1.08791e-24	0.4076304056945	0.325	0.227	3.69728e-20	Ciliated_1	CERK
LTBP4	1.22215e-24	0.358437740459222	0.503	0.386	4.15346e-20	Ciliated_1	LTBP4
AKT1	1.46496e-25	0.367910249849992	0.379	0.275	4.97865e-21	Ciliated_1	AKT1
DDIAS	1.5665e-24	0.699394607694777	0.125	0.068	5.32375e-20	Ciliated_1	DDIAS
MCM2	1.69518e-24	0.321199543294965	0.428	0.315	5.76106e-20	Ciliated_1	MCM2
PHF13	1.70586e-24	0.479211971038883	0.246	0.163	5.79737e-20	Ciliated_1	PHF13
POLE	2.10264e-24	0.674083567394948	0.146	0.085	7.14584e-20	Ciliated_1	POLE
TSPAN3	2.24878e-24	0.315043234960886	0.518	0.398	7.64247e-20	Ciliated_1	TSPAN3
GXYLT1	2.33507e-24	0.487600113910594	0.251	0.167	7.93575e-20	Ciliated_1	GXYLT1
MDM2	2.81478e-24	0.414433067099659	0.385	0.282	9.56604e-20	Ciliated_1	MDM2
U2AF1	2.81973e-24	0.345357900620996	0.428	0.319	9.58285e-20	Ciliated_1	U2AF1
CCND1	3.12386e-24	-0.859365488369366	0.223	0.293	1.06164e-19	Ciliated_1	CCND1
HAT1	3.64764e-24	0.387758375190183	0.336	0.238	1.23965e-21	Ciliated_1	HAT1
TRIR	3.91285e-24	0.245681553649611	0.765	0.643	1.32978e-19	Ciliated_1	TRIR
MBOAT2	4.33977e-24	0.382919908948315	0.348	0.248	1.47487e-19	Ciliated_1	MBOAT2
TOP3A	4.34821e-24	0.56055035461482	0.182	0.112	1.47774e-19	Ciliated_1	TOP3A
CEP57L1	5.2007e-24	0.391447028432502	0.345	0.246	1.76746e-19	Ciliated_1	CEP57L1
ARL6IP6	6.70242e-24	0.369870207047469	0.35	0.249	2.27782e-19	Ciliated_1	ARL6IP6
CTSV	7.87477e-24	0.488189347902736	0.242	0.162	2.67624e-19	Ciliated_1	CTSV
AHNAK	8.00136e-24	-0.4763035243511	0.509	0.556	2.71926e-19	Ciliated_1	AHNAK
SUMO3	8.43447e-24	0.269557554184988	0.696	0.575	2.86645e-19	Ciliated_1	SUMO3
LTBR	9.22794e-24	-0.66300412549009	0.291	0.361	3.13611e-19	Ciliated_1	LTBR
SMPD4	1.4479e-23	0.429892044584419	0.297	0.207	4.9207e-19	Ciliated_1	SMPD4
CEBPZ	1.50961e-23	0.282127873567473	0.625	0.508	5.13041e-19	Ciliated_1	CEBPZ
KAT2B	1.54201e-23	0.490967156077374	0.249	0.168	5.24052e-19	Ciliated_1	KAT2B
PLP2	1.56536e-23	0.13647240641841	0.986	0.965	5.31988e-19	Ciliated_1	PLP2
MSC	1.61128e-24	-0.82836938095924	0.249	0.321	5.47592e-19	Ciliated_1	MSC
FGF12	1.74744e-23	0.425365530982124	0.275	0.187	5.93867e-19	Ciliated_1	FGF12
CENPW	2.08938e-23	0.480475756055032	0.253	0.171	7.10074e-19	Ciliated_1	CENPW
BTBD6	2.79473e-23	0.630550724653549	0.155	0.092	9.4979e-19	Ciliated_1	BTBD6
ISG20L2	3.45801e-23	0.330132044286251	0.46	0.345	1.17521e-18	Ciliated_1	ISG20L2
SMC5	3.87109e-23	0.330915301253523	0.495	0.382	1.31559e-18	Ciliated_1	SMC5
PCNT	4.01622e-23	0.524007336188953	0.232	0.153	1.36491e-18	Ciliated_1	PCNT
COPB2	4.8152e-23	-0.330428598988454	0.694	0.718	1.63645e-18	Ciliated_1	COPB2
AHI1	5.2551e-23	0.332657740427896	0.438	0.329	1.78595e-18	Ciliated_1	AHI1
WRAP73	5.36698e-23	0.642553841736014	0.147	0.086	1.82397e-18	Ciliated_1	WRAP73
NPTX1	5.93518e-23	0.621053113071974	0.173	0.107	2.01707e-18	Ciliated_1	NPTX1
C21orf58	5.93862e-23	111616404885136	0.069	0.03	2.01824e-19	Ciliated_1	C21orf58
SAC3D1	5.99724e-23	0.977081921823894	0.089	0.044	2.03816e-18	Ciliated_1	SAC3D1
RHOA	6.15626e-23	0.186561826894539	0.909	0.842	2.0922e-18	Ciliated_1	RHOA
TTF1	7.90063e-23	0.333151995770654	0.444	0.335	2.68503e-18	Ciliated_1	TTF1
DBI	8.04787e-23	0.213818052101859	0.836	0.736	2.73507e-18	Ciliated_1	DBI
GOLGA4	8.28366e-23	-0.350002052411948	0.732	0.752	2.8152e-18	Ciliated_1	GOLGA4
KREMEN1	1.15351e-22	0.473246283383459	0.217	0.14	3.9202e-18	Ciliated_1	KREMEN1
EHF	1.26451e-22	0.466931995347808	0.189	0.119	4.29745e-18	Ciliated_1	EHF
ERFE	1.38988e-22	105916687716153	0.08	0.038	4.72349e-18	Ciliated_1	ERFE
ENO1	1.42402e-22	0.124280464923723	0.995	0.987	4.83955e-18	Ciliated_1	ENO1
UNG	1.60865e-22	0.454342360804181	0.219	0.142	5.467e-18	Ciliated_1	UNG
CHERP	1.80772e-22	0.381366060499537	0.319	0.224	6.14352e-18	Ciliated_1	CHERP
BRIX1	2.22176e-22	0.369006398336667	0.335	0.239	7.55066e-19	Ciliated_1	BRIX1
CEP43	2.60307e-22	0.567741568853828	0.214	0.141	8.84652e-18	Ciliated_1	CEP43
CDCA7L	2.62215e-22	0.356945699663091	0.393	0.29	8.91138e-18	Ciliated_1	CDCA7L
NES	3.49851e-23	0.864634547402642	0.088	0.044	1.18897e-18	Ciliated_1	NES
HLA-E	3.74277e-22	-0.276221287050937	0.793	0.8	1.27198e-18	Ciliated_1	HLA-E
CCNI	4.66167e-22	-0.163088716921832	0.97	0.968	1.58427e-17	Ciliated_1	CCNI
CENPL	4.73209e-22	0.485331077412121	0.239	0.16	1.6082e-17	Ciliated_1	CENPL
NUP107	4.75878e-23	0.419244665517408	0.291	0.203	1.61727e-17	Ciliated_1	NUP107
EXOSC8	6.5061e-22	0.393583171126588	0.355	0.258	2.2111e-17	Ciliated_1	EXOSC8
CTDSPL	7.80794e-22	0.385569962164981	0.316	0.223	2.65353e-18	Ciliated_1	CTDSPL
ENAH	8.00327e-22	-0.626444591618282	0.322	0.388	2.71991e-17	Ciliated_1	ENAH
RIC8B	8.6054e-22	0.427328193859257	0.247	0.166	2.92455e-17	Ciliated_1	RIC8B
SMCHD1	1.193e-21	0.376785048200591	0.378	0.278	4.05442e-17	Ciliated_1	SMCHD1
SNHG8	1.8306e-21	-0.514721679528864	0.459	0.506	6.22129e-17	Ciliated_1	SNHG8
CENPN	2.02073e-21	0.516339097943524	0.205	0.133	6.86746e-17	Ciliated_1	CENPN
PHF2	2.05547e-21	0.379637547661166	0.299	0.208	6.9855e-17	Ciliated_1	PHF2
PAPSS2	2.09083e-21	0.270061767242145	0.552	0.435	7.10569e-17	Ciliated_1	PAPSS2
CERS6	2.15273e-21	0.480920899008761	0.23	0.154	7.31604e-18	Ciliated_1	CERS6
HTATSF1	2.19456e-21	0.335075011441253	0.388	0.284	7.45823e-17	Ciliated_1	HTATSF1
RNF212	2.62377e-21	0.430435717057871	0.263	0.18	8.91687e-18	Ciliated_1	RNF212
GSTO1	2.89695e-21	0.278023257249898	0.639	0.524	9.84527e-17	Ciliated_1	GSTO1
HNRNPL	3.06332e-21	0.251672842980552	0.711	0.59	1.04107e-16	Ciliated_1	HNRNPL
UTP4	3.63618e-21	0.290179169657106	0.512	0.4	1.23576e-16	Ciliated_1	UTP4
CHTF18	4.16416e-21	0.851313326569091	0.103	0.055	1.41519e-16	Ciliated_1	CHTF18
LRRC8A	4.47547e-21	0.332484955746092	0.431	0.325	1.52099e-16	Ciliated_1	LRRC8A
NCAPH2	4.6029e-21	0.757480417252456	0.114	0.063	1.56429e-17	Ciliated_1	NCAPH2
SIRPA	5.57027e-21	0.601073621261473	0.145	0.086	1.89306e-16	Ciliated_1	SIRPA
CEP128	5.63269e-21	0.501035098180432	0.216	0.143	1.91427e-16	Ciliated_1	CEP128
ERRFI1	5.79111e-21	0.296046487285927	0.57	0.456	1.96811e-17	Ciliated_1	ERRFI1
HSDL2	7.99951e-21	0.324851660140477	0.468	0.356	2.71863e-16	Ciliated_1	HSDL2
XDH	8.56682e-21	0.945037577935764	0.092	0.047	2.91143e-16	Ciliated_1	XDH
KMT5A	9.66492e-21	0.189463542871532	0.496	0.372	3.28462e-16	Ciliated_1	KMT5A
SLC38A1	1.30614e-20	-0.533089188808024	0.52	0.554	4.43892e-16	Ciliated_1	SLC38A1
NSD2	1.55463e-20	0.329862839133034	0.444	0.337	5.2834e-16	Ciliated_1	NSD2
CAMTA1	1.8383e-20	0.262061974678748	0.608	0.491	6.24746e-16	Ciliated_1	CAMTA1
RPS6KA5	1.98721e-20	0.787283551358208	0.105	0.056	6.75354e-16	Ciliated_1	RPS6KA5
BCL9L	2.11539e-20	-0.358178621702569	0.685	0.7	7.18916e-16	Ciliated_1	BCL9L
NUDT15	2.36073e-20	0.433065373022427	0.26	0.179	8.02296e-16	Ciliated_1	NUDT15
CTDSP2	2.57526e-20	-0.431579181598588	0.528	0.567	8.75203e-16	Ciliated_1	CTDSP2
NNT	2.58944e-20	0.488172272861343	0.207	0.135	8.80022e-16	Ciliated_1	NNT
GNA11	3.6351e-20	0.355418849652309	0.369	0.27	1.23539e-15	Ciliated_1	GNA11
SMIM13	3.68624e-20	0.331427260355026	0.354	0.257	1.25277e-15	Ciliated_1	SMIM13
PTPRU	4.27285e-20	0.800936512801399	0.105	0.057	1.45213e-15	Ciliated_1	PTPRU
EIF1AX	4.50414e-20	0.220559549532291	0.728	0.614	1.53073e-15	Ciliated_1	EIF1AX
CBFB	6.11239e-20	0.372273179580305	0.318	0.226	2.0773e-15	Ciliated_1	CBFB
LRIG1	6.67952e-20	0.32289906224881	0.386	0.285	2.27004e-15	Ciliated_1	LRIG1
SF1	7.05079e-20	0.193652858654892	0.862	0.77	2.39621e-15	Ciliated_1	SF1
BAX	7.17602e-20	0.27563756536851	0.647	0.538	2.43877e-16	Ciliated_1	BAX
UBE2A	7.18399e-21	0.287584261464583	0.561	0.445	2.44148e-16	Ciliated_1	UBE2A
SLC38A2	7.51414e-20	-0.340471739154494	0.663	0.687	2.55368e-15	Ciliated_1	SLC38A2
NFE2L1	8.11657e-20	-0.542083026360341	0.459	0.5	2.75842e-15	Ciliated_1	NFE2L1
PSAP	8.71289e-20	-0.202388341902417	0.951	0.948	2.96108e-15	Ciliated_1	PSAP
TPM3	9.12522e-20	0.155734609363061	0.941	0.883	3.10121e-15	Ciliated_1	TPM3
PRXL2B	1.02361e-19	100453606693606	0.071	0.033	3.47874e-15	Ciliated_1	PRXL2B
AHCY	1.13736e-19	0.312279393463067	0.408	0.303	3.8653e-15	Ciliated_1	AHCY
PLCE1	1.13777e-19	113885421231357	0.056	0.024	3.86672e-15	Ciliated_1	PLCE1
RBFA	1.38813e-19	0.627961610822675	0.146	0.088	4.71756e-15	Ciliated_1	RBFA
FIBCD1	1.40971e-19	0.523069437647805	0.169	0.105	4.79091e-15	Ciliated_1	FIBCD1
LIMK2	1.64804e-19	0.662412521380189	0.132	0.078	5.60088e-15	Ciliated_1	LIMK2
KHSRP	2.11603e-19	0.166922956770573	0.937	0.883	7.19134e-15	Ciliated_1	KHSRP
PYCR2	2.39798e-19	0.490534813521373	0.205	0.134	8.14952e-15	Ciliated_1	PYCR2
CDH24	2.41532e-19	0.885406543079962	0.081	0.04	8.20847e-15	Ciliated_1	CDH24
CEP72	2.66677e-20	0.895595366101267	0.089	0.046	9.06301e-15	Ciliated_1	CEP72
PARD6G	2.80912e-19	0.701212819034572	0.112	0.062	9.54679e-15	Ciliated_1	PARD6G
NTM	3.34008e-19	0.650733882294302	0.145	0.088	1.13513e-14	Ciliated_1	NTM
GTPBP3	3.54539e-19	0.653529189853174	0.134	0.079	1.2049e-14	Ciliated_1	GTPBP3
IFI44	3.60213e-19	-0.756735452789089	0.332	0.387	1.22418e-14	Ciliated_1	IFI44
CFAP20	4.69205e-20	0.39008461452421	0.297	0.21	1.59459e-14	Ciliated_1	CFAP20
CXCL5	6.21172e-19	0.271650784582841	0.455	0.356	2.11105e-14	Ciliated_1	CXCL5
CNOT10	6.73165e-19	0.344570755373123	0.354	0.259	2.28775e-14	Ciliated_1	CNOT10
MAP2K1	6.88021e-19	0.291517656295463	0.493	0.384	2.33824e-14	Ciliated_1	MAP2K1
POLR3K	6.91807e-19	0.599547247404871	0.143	0.086	2.3511e-14	Ciliated_1	POLR3K
SLC2A4RG	7.82909e-19	0.329847489182747	0.348	0.253	2.66072e-14	Ciliated_1	SLC2A4RG
KDELR1	9.45563e-19	-0.194063427159039	0.917	0.912	3.2135e-14	Ciliated_1	KDELR1
NCBP1	9.64299e-19	0.435544520878014	0.23	0.155	3.27717e-14	Ciliated_1	NCBP1
EPDR1	1.15578e-19	0.304361356367996	0.447	0.342	3.92791e-14	Ciliated_1	EPDR1
RPS6KC1	1.21938e-18	-0.731146361230829	0.263	0.327	4.14407e-14	Ciliated_1	RPS6KC1
RAB6B	1.29222e-18	10330808808667	0.059	0.025	4.39161e-14	Ciliated_1	RAB6B
HTATIP2	1.37641e-18	-0.787499701903509	0.26	0.322	4.67774e-14	Ciliated_1	HTATIP2
CENPP	1.4598e-18	0.541690484336824	0.134	0.079	4.96115e-14	Ciliated_1	CENPP
EIF4A3	1.48662e-18	0.30835381554024	0.472	0.364	5.05229e-14	Ciliated_1	EIF4A3
FOSL1	1.79801e-18	0.244773008427323	0.607	0.495	6.11054e-14	Ciliated_1	FOSL1
DERA	1.85741e-18	0.496854557729276	0.17	0.107	6.31239e-14	Ciliated_1	DERA
TMX1	2.0191e-18	0.296196644606353	0.477	0.368	6.86192e-14	Ciliated_1	TMX1
ANKRD36	2.08686e-18	0.424716709178511	0.245	0.168	7.09221e-14	Ciliated_1	ANKRD36
TRA2B	2.10412e-18	0.224904337035098	0.749	0.647	7.15084e-14	Ciliated_1	TRA2B
SNRPD3	2.4837e-19	0.379544304426072	0.277	0.193	8.44087e-14	Ciliated_1	SNRPD3
MCUR1	2.78382e-18	0.333185468767052	0.331	0.239	9.4608e-14	Ciliated_1	MCUR1
ECI1	2.9087e-18	0.510373002113506	0.202	0.134	9.88523e-14	Ciliated_1	ECI1
TRMU	3.1608e-18	0.435076248093439	0.21	0.14	1.0742e-13	Ciliated_1	TRMU
CYB5B	3.39085e-18	0.240532131113385	0.638	0.522	1.15238e-13	Ciliated_1	CYB5B
ENSG00000289275	3.51626e-18	0.634689497883327	0.124	0.072	1.195e-13	Ciliated_1	ENSG00000289275
NRM	4.01162e-18	0.435581330058812	0.257	0.178	1.36335e-14	Ciliated_1	NRM
MCM5	4.17729e-18	0.27221957145979	0.416	0.311	1.41965e-13	Ciliated_1	MCM5
RELT	4.34026e-18	0.56945519217523	0.147	0.089	1.47504e-13	Ciliated_1	RELT
SERTAD4	5.06478e-18	0.866181162062718	0.078	0.039	1.72127e-13	Ciliated_1	SERTAD4
FBL	5.63401e-18	0.273966871907857	0.543	0.433	1.91472e-13	Ciliated_1	FBL
TTK	5.7829e-18	0.198411486369289	0.316	0.222	1.96532e-13	Ciliated_1	TTK
SH3GL1	7.2778e-18	0.246953435489465	0.679	0.566	2.47336e-13	Ciliated_1	SH3GL1
TTLL5	7.65775e-18	0.443214527758158	0.215	0.144	2.60249e-13	Ciliated_1	TTLL5
LINC00243	8.07038e-18	102479897534077	0.06	0.027	2.74272e-13	Ciliated_1	LINC00243
TFAM	9.3727e-18	0.247798542341955	0.606	0.493	3.18531e-13	Ciliated_1	TFAM
LMCD1	9.43681e-18	0.688091618182562	0.112	0.063	3.2071e-13	Ciliated_1	LMCD1
DMBT1	9.49208e-18	0.596790319710063	0.168	0.107	3.22588e-13	Ciliated_1	DMBT1
RB1CC1	1.07192e-17	-0.579418447738666	0.346	0.405	3.6429e-13	Ciliated_1	RB1CC1
UBAC1	1.0876e-17	0.268286782210891	0.577	0.463	3.6962e-13	Ciliated_1	UBAC1
LRRC42	1.26924e-17	0.341633228954133	0.307	0.219	4.31351e-14	Ciliated_1	LRRC42
EEF1A1	1.29785e-17	-0.116232937636889	1	1	4.41076e-14	Ciliated_1	EEF1A1
UBE2M	1.39551e-17	0.30083745053921	0.442	0.337	4.74265e-13	Ciliated_1	UBE2M
CEP97	1.42575e-17	0.392611491227801	0.269	0.19	4.84541e-13	Ciliated_1	CEP97
RSL1D1	1.58988e-17	-0.385786993585257	0.582	0.613	5.4032e-13	Ciliated_1	RSL1D1
BCL2A1	1.76929e-17	0.608485398342871	0.134	0.08	6.01295e-14	Ciliated_1	BCL2A1
PTPN3	1.80338e-17	0.521672299246806	0.171	0.109	6.12879e-13	Ciliated_1	PTPN3
TMEM44	2.12596e-17	0.40868672195734	0.242	0.166	7.22506e-14	Ciliated_1	TMEM44
SSRP1	2.34981e-17	0.217612884674229	0.716	0.605	7.98582e-13	Ciliated_1	SSRP1
SERPINB4	2.53544e-17	0.837411048483354	0.119	0.07	8.6167e-13	Ciliated_1	SERPINB4
DDIT4	2.65802e-17	-0.394826499491835	0.637	0.666	9.03327e-13	Ciliated_1	DDIT4
ENSG00000259316	2.81076e-17	130361176081497	0.048	0.019	9.55235e-13	Ciliated_1	ENSG00000259316
SESTD1	3.10803e-17	0.371818263981523	0.276	0.193	1.05626e-12	Ciliated_1	SESTD1
RPL13A	3.52543e-17	-0.136402236965684	0.999	0.998	1.19812e-12	Ciliated_1	RPL13A
SPATA33	3.73226e-17	0.963410826289957	0.067	0.032	1.26841e-12	Ciliated_1	SPATA33
HSD17B11	3.85648e-17	-100234068652829	0.126	0.188	1.31063e-12	Ciliated_1	HSD17B11
ARHGEF40	4.14544e-17	0.294223246032522	0.419	0.317	1.40883e-12	Ciliated_1	ARHGEF40
HMGN1	4.42935e-17	0.256611378866102	0.643	0.53	1.50531e-12	Ciliated_1	HMGN1
ELAVL1	4.98199e-17	0.292237262786754	0.492	0.386	1.69313e-13	Ciliated_1	ELAVL1
SMARCC2	5.19662e-17	0.335002669988222	0.395	0.299	1.76607e-12	Ciliated_1	SMARCC2
CHAMP1	5.42387e-17	0.470588993389788	0.208	0.139	1.8433e-12	Ciliated_1	CHAMP1
TXNDC16	5.78237e-17	0.465159539101238	0.221	0.15	1.96514e-12	Ciliated_1	TXNDC16
MYBL1	5.82277e-17	0.442617815991928	0.247	0.172	1.97887e-12	Ciliated_1	MYBL1
PRPF4	5.92735e-17	0.3123683005685	0.441	0.339	2.01441e-12	Ciliated_1	PRPF4
DBF4	6.51266e-17	0.325400737337201	0.319	0.232	2.21333e-12	Ciliated_1	DBF4
ISG20	6.65625e-17	-132496673911706	0.066	0.12	2.26213e-12	Ciliated_1	ISG20
PCM1	7.38146e-17	0.275060477819929	0.506	0.396	2.50859e-12	Ciliated_1	PCM1
TSEN54	7.40007e-17	0.590061543710839	0.14	0.085	2.51491e-12	Ciliated_1	TSEN54
SYTL4	7.5277e-17	0.562609858369238	0.127	0.074	2.55829e-12	Ciliated_1	SYTL4
MYLK	7.90662e-17	0.283896987880775	0.38	0.282	2.68707e-12	Ciliated_1	MYLK
SCD5	7.93846e-17	0.359744305273948	0.262	0.183	2.69789e-12	Ciliated_1	SCD5
LRRC57	8.06263e-18	0.540624065732842	0.157	0.098	2.74008e-12	Ciliated_1	LRRC57
PLSCR4	8.09007e-17	0.503704372705	0.183	0.119	2.74941e-12	Ciliated_1	PLSCR4
LUCAT1	8.75334e-17	0.301695379968962	0.431	0.33	2.97482e-12	Ciliated_1	LUCAT1
ITPRIPL1	9.57066e-17	0.458818815769989	0.179	0.115	3.25259e-12	Ciliated_1	ITPRIPL1
MARCHF3	1.00674e-16	0.601622631747972	0.114	0.065	3.42142e-12	Ciliated_1	MARCHF3
BRME1	1.09839e-16	0.910299211571967	0.068	0.033	3.73289e-12	Ciliated_1	BRME1
FAF1	1.15029e-16	0.253973406927923	0.352	0.259	3.90925e-12	Ciliated_1	FAF1
DDX17	1.19902e-16	-0.217600822948977	0.875	0.869	4.07488e-12	Ciliated_1	DDX17
GLYATL2	1.25373e-16	0.448611298024806	0.197	0.13	4.26079e-13	Ciliated_1	GLYATL2
TSPAN5	1.25913e-16	0.313259721129924	0.293	0.207	4.27916e-12	Ciliated_1	TSPAN5
OTULINL	1.28219e-16	134329873613152	0.042	0.016	4.35752e-12	Ciliated_1	OTULINL
MESD	1.35626e-16	0.213358191322974	0.7	0.584	4.60925e-12	Ciliated_1	MESD
SDCBP	1.47747e-16	-0.304600363330066	0.708	0.718	5.0212e-12	Ciliated_1	SDCBP
CREB3L1	1.54666e-16	-0.534566804413999	0.381	0.433	5.25631e-12	Ciliated_1	CREB3L1
LAMA3	1.55797e-17	0.562323638930184	0.145	0.089	5.29475e-12	Ciliated_1	LAMA3
ARHGEF26	1.64569e-16	0.925967831361588	0.079	0.04	5.59286e-12	Ciliated_1	ARHGEF26
HAUS8	1.66709e-16	0.836983993314256	0.095	0.052	5.66559e-12	Ciliated_1	HAUS8
ARL13B	1.66851e-16	0.292924687853026	0.392	0.295	5.67043e-13	Ciliated_1	ARL13B
NABP2	2.78e-16	0.332633618053025	0.376	0.283	9.44784e-12	Ciliated_1	NABP2
SSBP4	2.82386e-16	0.417177009649234	0.246	0.171	9.5969e-12	Ciliated_1	SSBP4
CALM2	3.26542e-16	0.143330215929254	0.833	0.717	1.10975e-11	Ciliated_1	CALM2
CNP	3.67721e-16	0.299943132618175	0.355	0.261	1.2497e-11	Ciliated_1	CNP
TCEAL3	4.18098e-16	0.280591719826741	0.519	0.41	1.42091e-11	Ciliated_1	TCEAL3
P2RX7	4.18145e-16	-121114308888249	0.071	0.125	1.42107e-11	Ciliated_1	P2RX7
KIF2A	4.32666e-16	0.256379974865193	0.58	0.468	1.47042e-11	Ciliated_1	KIF2A
TLCD3A	4.63778e-16	0.350660028129899	0.316	0.229	1.57615e-11	Ciliated_1	TLCD3A
ICAM1	4.65969e-16	0.267455779639172	0.836	0.746	1.58359e-11	Ciliated_1	ICAM1
SMYD4	4.66021e-16	0.386481064239357	0.229	0.156	1.58377e-11	Ciliated_1	SMYD4
ARHGAP11A	4.92262e-16	0.384047366554693	0.225	0.154	1.67295e-11	Ciliated_1	ARHGAP11A
MAP4K4	4.96652e-16	-0.435237568150528	0.614	0.627	1.68787e-11	Ciliated_1	MAP4K4
SNHG7	5.29134e-16	-0.4341474897291	0.531	0.563	1.79826e-11	Ciliated_1	SNHG7
MDH1	5.64446e-16	0.192297652203911	0.802	0.707	1.91827e-11	Ciliated_1	MDH1
ACYP1	6.21651e-16	0.682933857797088	0.115	0.067	2.11268e-11	Ciliated_1	ACYP1
SFN	6.76501e-16	0.437464538757111	0.088	0.047	2.29909e-11	Ciliated_1	SFN
PABPC1	6.80861e-16	-0.145542145196963	0.995	0.991	2.31391e-11	Ciliated_1	PABPC1
KNL1	7.87908e-16	0.288353255778966	0.272	0.191	2.67771e-12	Ciliated_1	KNL1
HIRIP3	8.20329e-16	0.509264351952267	0.169	0.108	2.78789e-12	Ciliated_1	HIRIP3
GAS6	8.38406e-16	0.281706020164471	0.456	0.352	2.84932e-11	Ciliated_1	GAS6
TELO2	8.88314e-16	0.573368610496331	0.139	0.086	3.01894e-11	Ciliated_1	TELO2
DDX11	9.72624e-16	0.528336555059051	0.164	0.105	3.30546e-11	Ciliated_1	DDX11
DHX15	1.01255e-15	0.240427093972114	0.633	0.524	3.44117e-11	Ciliated_1	DHX15
CITED2	1.01472e-15	-0.838577659021668	0.261	0.317	3.44854e-11	Ciliated_1	CITED2
SNX21	1.07408e-15	-0.808668041090081	0.206	0.267	3.65027e-11	Ciliated_1	SNX21
NR3C1	1.14262e-16	-0.418445912887214	0.559	0.587	3.88321e-11	Ciliated_1	NR3C1
COPS6	1.24689e-17	0.321462054300038	0.402	0.308	4.23755e-11	Ciliated_1	COPS6
GADD45B	1.29174e-15	0.340169715095961	0.269	0.19	4.38999e-11	Ciliated_1	GADD45B
FOS	1.44394e-15	-0.237401865433761	0.947	0.934	4.90722e-11	Ciliated_1	FOS
NTAN1	1.70244e-15	0.328596173834818	0.33	0.241	5.78573e-11	Ciliated_1	NTAN1
CHD2	1.85828e-15	-0.488069775999467	0.414	0.461	6.31536e-11	Ciliated_1	CHD2
PGK1	2.2067e-15	0.145511788390234	0.964	0.921	7.49948e-11	Ciliated_1	PGK1
SIVA1	2.2377e-15	0.737231522541479	0.094	0.052	7.60481e-11	Ciliated_1	SIVA1
MTHFD2L	2.25693e-15	0.352862973727378	0.317	0.232	7.67017e-11	Ciliated_1	MTHFD2L
PPIF	2.31566e-15	0.194922212464477	0.688	0.578	7.86977e-11	Ciliated_1	PPIF
RMI2	2.55203e-15	0.470482057631512	0.177	0.115	8.67308e-11	Ciliated_1	RMI2
ENSG00000291003	2.62604e-15	0.301040419435397	0.366	0.271	8.92459e-11	Ciliated_1	ENSG00000291003
DDX21	2.62945e-15	-0.353935793289225	0.747	0.751	8.9362e-11	Ciliated_1	DDX21
JADE1	2.7742e-15	0.449967826915061	0.209	0.142	9.42811e-12	Ciliated_1	JADE1
TCOF1	2.90171e-15	0.30012782729205	0.382	0.288	9.86145e-11	Ciliated_1	TCOF1
VAV2	3.23535e-15	0.626151802656394	0.102	0.057	1.09953e-11	Ciliated_1	VAV2
XRCC3	4.34182e-15	0.77605297664687	0.089	0.048	1.47557e-10	Ciliated_1	XRCC3
AMOTL1	4.42704e-15	0.389424810285513	0.256	0.18	1.50453e-10	Ciliated_1	AMOTL1
PARP14	4.46084e-16	-0.778695725468428	0.279	0.334	1.51602e-10	Ciliated_1	PARP14
DOT1L	4.52055e-17	0.436390089221085	0.207	0.14	1.53631e-10	Ciliated_1	DOT1L
METAP1	5.14921e-15	0.315008855560554	0.343	0.254	1.74996e-10	Ciliated_1	METAP1
PAK1	5.68525e-15	0.292275811866253	0.398	0.303	1.93213e-10	Ciliated_1	PAK1
COL1A2	6.30792e-15	0.115282171987253	0.853	0.752	2.14375e-10	Ciliated_1	COL1A2
PRDX3	7.21729e-15	0.239453259210143	0.63	0.52	2.45279e-10	Ciliated_1	PRDX3
ANAPC5	7.95908e-16	0.279177888488335	0.432	0.332	2.70489e-10	Ciliated_1	ANAPC5
CALU	9.72884e-15	0.181786036325426	0.825	0.735	3.30635e-12	Ciliated_1	CALU
NCKIPSD	1.0303e-14	0.327056877070214	0.317	0.232	3.50146e-10	Ciliated_1	NCKIPSD
VSIG10	1.23491e-14	0.617249078748917	0.132	0.081	4.19684e-10	Ciliated_1	VSIG10
TMEM14A	1.27003e-14	0.335930604216511	0.305	0.223	4.31619e-10	Ciliated_1	TMEM14A
MARS1	1.27357e-14	-0.686417450934551	0.274	0.331	4.32822e-10	Ciliated_1	MARS1
ATF3	1.32138e-14	-0.351605828975937	0.661	0.677	4.4907e-10	Ciliated_1	ATF3
SERINC2	1.40677e-15	0.218762032052478	0.703	0.598	4.78091e-10	Ciliated_1	SERINC2
SPIDR	1.71638e-14	0.253695046695717	0.318	0.231	5.83313e-10	Ciliated_1	SPIDR
PTEN	1.74857e-14	-0.485742140226028	0.41	0.455	5.94252e-10	Ciliated_1	PTEN
GPAT2	1.78891e-14	0.577727109450328	0.125	0.075	6.07961e-10	Ciliated_1	GPAT2
POLA2	1.91579e-15	0.816970363628591	0.071	0.035	6.51082e-10	Ciliated_1	POLA2
MTRFR	1.91622e-14	0.416553850381545	0.234	0.163	6.51226e-10	Ciliated_1	MTRFR
ATAD3A	2.1631e-14	0.503822015887184	0.172	0.113	7.35129e-10	Ciliated_1	ATAD3A
CBX1	2.1755e-14	0.299557613758697	0.359	0.268	7.39344e-10	Ciliated_1	CBX1
RELL1	2.21064e-14	0.536793569976772	0.148	0.093	7.51286e-10	Ciliated_1	RELL1
RAD21	2.21831e-14	0.109103862883778	0.894	0.786	7.53894e-10	Ciliated_1	RAD21
NIPA1	2.27898e-14	0.379314405937817	0.272	0.195	7.74512e-10	Ciliated_1	NIPA1
GFPT2	2.36618e-14	0.194314160079072	0.72	0.619	8.04146e-10	Ciliated_1	GFPT2
NID1	2.3768e-14	0.315789840794313	0.342	0.254	8.07756e-10	Ciliated_1	NID1
VASN	3.14137e-15	-0.772064846229024	0.222	0.281	1.0676e-09	Ciliated_1	VASN
PSMD2	3.41187e-14	0.193544736481234	0.761	0.66	1.15952e-09	Ciliated_1	PSMD2
GPR153	3.45359e-14	0.773058260488075	0.08	0.042	1.1737e-09	Ciliated_1	GPR153
RNPS1	3.67064e-15	0.239154116179876	0.647	0.534	1.24747e-09	Ciliated_1	RNPS1
DDT	3.92388e-14	0.30974417569533	0.327	0.242	1.33353e-09	Ciliated_1	DDT
SEPTIN8	4.70513e-14	0.394649445290444	0.264	0.189	1.59904e-09	Ciliated_1	SEPTIN8
DDX50	4.85768e-14	0.226873365719754	0.673	0.561	1.65088e-09	Ciliated_1	DDX50
RBBP4	5.14045e-14	0.251038475325639	0.455	0.355	1.74698e-09	Ciliated_1	RBBP4
TXNIP	5.26031e-14	-0.575764593495969	0.411	0.457	1.78772e-09	Ciliated_1	TXNIP
SUV39H1	5.55532e-14	0.503431451846822	0.195	0.133	1.88797e-09	Ciliated_1	SUV39H1
BCL7C	5.98768e-14	0.431808324831098	0.204	0.138	2.03491e-09	Ciliated_1	BCL7C
GEN1	8.44913e-14	0.508362009547929	0.156	0.1	2.87144e-09	Ciliated_1	GEN1
PSMG2	8.73089e-14	0.282998117628651	0.431	0.332	2.96719e-10	Ciliated_1	PSMG2
RPL39L	9.2092e-14	0.554331907292321	0.145	0.092	3.12975e-09	Ciliated_1	RPL39L
PCGF6	1.20274e-15	0.378988251765219	0.241	0.169	4.08751e-09	Ciliated_1	PCGF6
MIA3	1.55009e-13	-0.781768757816645	0.181	0.24	5.268e-09	Ciliated_1	MIA3
FSBP	1.83329e-13	0.739677075962292	0.087	0.047	6.23043e-09	Ciliated_1	FSBP
IFI16	2.03721e-13	-0.338904314431313	0.629	0.645	6.92345e-09	Ciliated_1	IFI16
ZDHHC12	2.60467e-13	0.515290522170113	0.161	0.105	8.85198e-09	Ciliated_1	ZDHHC12
OXCT1	2.62172e-13	0.506365239546014	0.149	0.095	8.90991e-09	Ciliated_1	OXCT1
CDH2	2.84463e-13	0.386739563776586	0.243	0.171	9.66748e-09	Ciliated_1	CDH2
ZNF367	3.06829e-13	0.532851666425006	0.125	0.076	1.04276e-08	Ciliated_1	ZNF367
COPRS	3.25145e-13	0.264836366239823	0.425	0.326	1.105e-08	Ciliated_1	COPRS
CDK5RAP2	3.46402e-13	0.270100751040928	0.413	0.317	1.17725e-08	Ciliated_1	CDK5RAP2
ATP5PF	3.55177e-13	0.168708652248914	0.835	0.757	1.20707e-08	Ciliated_1	ATP5PF
PITPNM1	4.45685e-14	0.443180556613391	0.177	0.117	1.51466e-08	Ciliated_1	PITPNM1
FBXO43	4.62381e-13	0.923413502795146	0.078	0.041	1.5714e-09	Ciliated_1	FBXO43
NXPH2	4.66218e-13	100609637918756	0.052	0.023	1.58444e-08	Ciliated_1	NXPH2
NUF2	4.95403e-13	0.19039708962806	0.3	0.215	1.68363e-08	Ciliated_1	NUF2
PDP1	5.66591e-13	-0.643419786336229	0.292	0.346	1.92556e-08	Ciliated_1	PDP1
NTAQ1	6.33487e-13	0.351687352845374	0.238	0.167	2.1529e-08	Ciliated_1	NTAQ1
GPAA1	7.68085e-14	0.271668808278656	0.444	0.345	2.61034e-09	Ciliated_1	GPAA1
SLC25A17	7.83761e-13	0.383784194939755	0.247	0.175	2.66361e-08	Ciliated_1	SLC25A17
EIF1	7.97699e-13	-0.138419542584673	0.985	0.979	2.71098e-08	Ciliated_1	EIF1
HAUS6	8.1679e-13	0.365542623839133	0.215	0.148	2.77586e-08	Ciliated_1	HAUS6
POLR2H	1.11785e-12	0.279791479717492	0.432	0.337	3.79902e-09	Ciliated_1	POLR2H
PHLDA1	1.17333e-12	-0.178412994211957	0.976	0.962	3.98757e-08	Ciliated_1	PHLDA1
NFYB	1.26097e-12	0.298848976879819	0.337	0.253	4.28541e-08	Ciliated_1	NFYB
PGP	1.29611e-12	0.486015785625386	0.157	0.102	4.40484e-08	Ciliated_1	PGP
DLST	1.30857e-12	0.324306553812466	0.309	0.228	4.44716e-08	Ciliated_1	DLST
SRSF6	1.4972e-12	0.234391813966637	0.588	0.481	5.08823e-08	Ciliated_1	SRSF6
ZNHIT3	1.51319e-12	0.371964081893607	0.227	0.158	5.14257e-08	Ciliated_1	ZNHIT3
GLI2	1.52535e-12	103486229987112	0.057	0.027	5.1839e-08	Ciliated_1	GLI2
HNRNPC	1.67696e-12	-0.170214523110881	0.94	0.937	5.69914e-09	Ciliated_1	HNRNPC
ZNF473	1.70547e-12	0.672796301701846	0.111	0.066	5.79604e-08	Ciliated_1	ZNF473
SAMD9L	1.83198e-12	-0.986551889926183	0.111	0.166	6.226e-08	Ciliated_1	SAMD9L
SLC25A40	1.84914e-12	0.57559464880281	0.119	0.072	6.28432e-09	Ciliated_1	SLC25A40
RDX	1.99413e-12	0.202328693020559	0.785	0.703	6.77705e-08	Ciliated_1	RDX
RABIF	2.23802e-12	0.472034229753861	0.161	0.105	7.60592e-08	Ciliated_1	RABIF
FAM81A	2.27252e-12	0.959011004914093	0.057	0.027	7.72316e-08	Ciliated_1	FAM81A
TMEM54	2.33509e-12	0.276336126116483	0.354	0.265	7.9358e-08	Ciliated_1	TMEM54
BCL2L1	2.34805e-12	0.222933409597764	0.66	0.558	7.97983e-08	Ciliated_1	BCL2L1
LIMCH1	2.58989e-12	0.273115331957709	0.196	0.132	8.80175e-08	Ciliated_1	LIMCH1
LIN9	2.83103e-12	0.570711883093181	0.137	0.087	9.62126e-08	Ciliated_1	LIN9
DHX9	2.92612e-12	0.251073385645635	0.447	0.347	9.94444e-08	Ciliated_1	DHX9
ERH	2.94262e-12	0.196278369456758	0.733	0.633	1.00005e-07	Ciliated_1	ERH
NCF2	2.95509e-12	-233863474959705	0.017	0.051	1.00429e-07	Ciliated_1	NCF2
STX2	2.97225e-12	0.300112788362455	0.343	0.26	1.01012e-07	Ciliated_1	STX2
CDC42EP3	2.99374e-12	-0.368147930927188	0.611	0.63	1.01742e-08	Ciliated_1	CDC42EP3
CMAS	3.27525e-12	0.220014828647015	0.645	0.533	1.11309e-07	Ciliated_1	CMAS
KIF24	3.30197e-12	0.754548951241994	0.098	0.057	1.12217e-07	Ciliated_1	KIF24
ANGPTL2	3.56956e-12	-0.8784934211672	0.163	0.219	1.21311e-07	Ciliated_1	ANGPTL2
PXMP4	3.85412e-13	0.717842923966931	0.084	0.046	1.30982e-07	Ciliated_1	PXMP4
PKNOX1	3.88059e-12	0.516192612669618	0.162	0.107	1.31882e-07	Ciliated_1	PKNOX1
PANK2	3.92534e-12	0.331748923201347	0.257	0.184	1.33403e-07	Ciliated_1	PANK2
FANCA	4.11427e-12	0.69460993135967	0.095	0.054	1.39823e-08	Ciliated_1	FANCA
POLR1E	4.47743e-12	0.331940870358181	0.263	0.189	1.52165e-07	Ciliated_1	POLR1E
TMEM141	4.48564e-13	0.535418900655813	0.135	0.085	1.52445e-07	Ciliated_1	TMEM141
UPF3B	4.55602e-12	0.28709262230197	0.352	0.267	1.54836e-07	Ciliated_1	UPF3B
DCN	4.80418e-12	0.114536875748067	0.838	0.752	1.6327e-07	Ciliated_1	DCN
FSD1	4.95803e-12	0.732296879258835	0.076	0.04	1.68499e-07	Ciliated_1	FSD1
MVP	5.3338e-12	-0.805622127690032	0.179	0.234	1.81269e-08	Ciliated_1	MVP
ADCY6	5.78438e-12	0.662169166518398	0.091	0.051	1.96582e-07	Ciliated_1	ADCY6
GNPDA2	7.34203e-12	0.422301988230781	0.19	0.13	2.49519e-07	Ciliated_1	GNPDA2
NIPA2	7.98966e-13	0.287896836669953	0.34	0.254	2.71529e-07	Ciliated_1	NIPA2
STX16	8.01058e-12	-0.303695691540182	0.657	0.663	2.7224e-08	Ciliated_1	STX16
ANKRD36C	8.82371e-12	0.324644596769065	0.309	0.23	2.99874e-07	Ciliated_1	ANKRD36C
U2AF2	9.55294e-12	0.197292157083999	0.73	0.622	3.24657e-07	Ciliated_1	U2AF2
TAP1	1.0845e-11	-0.467262154494584	0.452	0.485	3.68567e-07	Ciliated_1	TAP1
OAS2	1.10114e-11	-270923360732039	0.008	0.036	3.74222e-07	Ciliated_1	OAS2
UFD1	1.16169e-12	0.362183490905907	0.247	0.177	3.94801e-07	Ciliated_1	UFD1
TPBGL	1.2526e-11	138740185856578	0.033	0.012	4.25696e-07	Ciliated_1	TPBGL
INSR	1.40123e-11	0.256753657478688	0.432	0.333	4.76208e-07	Ciliated_1	INSR
SNRNP70	1.43128e-11	0.275887042657371	0.354	0.268	4.8642e-07	Ciliated_1	SNRNP70
WARS1	1.48737e-11	-117220902140686	0.077	0.126	5.05481e-07	Ciliated_1	WARS1
TRNAU1AP	1.70383e-11	0.49192490227875	0.15	0.097	5.79046e-07	Ciliated_1	TRNAU1AP
SIRPB1	1.79838e-11	119053351110046	0.051	0.024	6.11181e-07	Ciliated_1	SIRPB1
TIFA	1.84107e-11	0.302806040959217	0.317	0.236	6.25687e-07	Ciliated_1	TIFA
OSBPL11	1.87247e-11	0.283232162280406	0.326	0.244	6.36358e-07	Ciliated_1	OSBPL11
IL7R	1.92486e-11	-12140915658497	0.091	0.143	6.54162e-07	Ciliated_1	IL7R
FAM76B	1.9474e-11	0.436159554308899	0.199	0.137	6.61822e-08	Ciliated_1	FAM76B
SF3B4	1.97018e-12	0.211425143600857	0.64	0.534	6.69564e-07	Ciliated_1	SF3B4
NUP43	2.19049e-11	0.556235699274596	0.13	0.081	7.44438e-07	Ciliated_1	NUP43
ZMYND10	2.32231e-11	161853064884454	0.025	0.008	7.89238e-07	Ciliated_1	ZMYND10
THOC1	2.37707e-11	0.374966382120232	0.255	0.186	8.07847e-07	Ciliated_1	THOC1
HDAC1	2.40837e-11	0.239490207158022	0.491	0.386	8.18483e-07	Ciliated_1	HDAC1
GNAO1	2.58792e-11	113990714211546	0.045	0.019	8.79506e-07	Ciliated_1	GNAO1
ZFAND5	2.60579e-11	-0.410091094347302	0.494	0.523	8.85577e-07	Ciliated_1	ZFAND5
FHL1	2.78501e-11	0.328463511377167	0.237	0.168	9.46485e-07	Ciliated_1	FHL1
BCL2	2.98205e-11	0.693865019028158	0.097	0.056	1.01345e-06	Ciliated_1	BCL2
ENSG00000275632	3.10916e-12	0.757305848857589	0.071	0.037	1.05665e-06	Ciliated_1	ENSG00000275632
MTFR2	3.43762e-11	0.745953199194502	0.1	0.059	1.16828e-06	Ciliated_1	MTFR2
SLC10A3	3.50026e-11	0.350138461144855	0.194	0.132	1.18956e-07	Ciliated_1	SLC10A3
NEAT1	3.52642e-11	-0.389429082605614	0.644	0.66	1.19846e-06	Ciliated_1	NEAT1
THEM6	3.94911e-11	0.654099803152607	0.093	0.053	1.34211e-06	Ciliated_1	THEM6
ENSG00000289942	4.08633e-11	0.453578035427492	0.169	0.113	1.38874e-06	Ciliated_1	ENSG00000289942
PNN	4.30951e-11	0.199378510326722	0.669	0.566	1.46459e-06	Ciliated_1	PNN
MAP1LC3A	4.78567e-11	0.26213436640661	0.411	0.321	1.62641e-06	Ciliated_1	MAP1LC3A
NADK	4.9799e-11	0.313848389922882	0.294	0.216	1.69242e-06	Ciliated_1	NADK
HERC5	5.20893e-11	-146368320973414	0.229	0.275	1.77025e-06	Ciliated_1	HERC5
CALM1	5.37579e-11	0.136618408280349	0.907	0.853	1.82696e-06	Ciliated_1	CALM1
PDLIM1	5.46191e-11	0.259655568119258	0.358	0.271	1.85623e-06	Ciliated_1	PDLIM1
PSMG1	5.47735e-11	0.335439217508958	0.226	0.159	1.86148e-06	Ciliated_1	PSMG1
GNL1	5.91599e-11	0.357011230237787	0.215	0.15	2.01055e-06	Ciliated_1	GNL1
SS18L2	6.0419e-11	0.250658714293622	0.352	0.265	2.05334e-06	Ciliated_1	SS18L2
MIR924HG	6.59121e-11	0.42577842294358	0.151	0.098	2.24002e-06	Ciliated_1	MIR924HG
LPXN	6.6057e-11	0.205233980641508	0.519	0.418	2.24495e-06	Ciliated_1	LPXN
THSD4	7.01693e-11	0.310219181253236	0.247	0.176	2.3847e-06	Ciliated_1	THSD4
PXMP2	7.30069e-11	0.750999254743646	0.079	0.043	2.48114e-06	Ciliated_1	PXMP2
UHRF2	7.92194e-11	0.503445056626081	0.154	0.102	2.69227e-06	Ciliated_1	UHRF2
NRSN2	8.57204e-11	0.329651985544847	0.243	0.174	2.91321e-07	Ciliated_1	NRSN2
YBX1	9.02887e-12	0.109642498079813	0.969	0.943	3.06846e-06	Ciliated_1	YBX1
PGM2	9.33409e-11	0.312512830026524	0.23	0.162	3.17219e-06	Ciliated_1	PGM2
DPY19L1	9.46045e-11	0.322166697961112	0.254	0.183	3.21513e-06	Ciliated_1	DPY19L1
MBOAT7	9.76931e-11	0.204444127059467	0.71	0.611	3.3201e-06	Ciliated_1	MBOAT7
EIF4A2	9.96456e-11	-0.191167493152065	0.905	0.9	3.38645e-06	Ciliated_1	EIF4A2
SLC4A4	1.00892e-11	113560563206321	0.043	0.019	3.42882e-06	Ciliated_1	SLC4A4
PCBD1	1.05621e-10	0.304449576778218	0.32	0.24	3.58952e-06	Ciliated_1	PCBD1
AP2A1	1.06371e-10	0.265887589759576	0.46	0.364	3.61503e-06	Ciliated_1	AP2A1
WDR54	1.12611e-10	0.308709800111377	0.276	0.202	3.82708e-06	Ciliated_1	WDR54
DCLRE1B	1.18012e-10	0.578692221640055	0.102	0.06	4.01064e-07	Ciliated_1	DCLRE1B
SLC25A1	1.27173e-10	0.420758039621939	0.182	0.124	4.32197e-06	Ciliated_1	SLC25A1
KMT5C	1.30841e-10	0.650066296415169	0.092	0.053	4.44662e-06	Ciliated_1	KMT5C
ILF2	1.41134e-10	0.186643969591676	0.595	0.483	4.79643e-06	Ciliated_1	ILF2
RCN3	1.46111e-10	0.194619399899196	0.578	0.468	4.96557e-06	Ciliated_1	RCN3
TCEA1	1.69609e-10	-0.323348510489343	0.741	0.728	5.76416e-06	Ciliated_1	TCEA1
IDH1	1.71801e-10	-0.666023971538584	0.205	0.262	5.83867e-06	Ciliated_1	IDH1
POLE4	1.82134e-10	0.237776553072987	0.422	0.327	6.18982e-06	Ciliated_1	POLE4
USP12	1.90894e-10	0.239364000138604	0.442	0.345	6.48753e-06	Ciliated_1	USP12
SRRT	1.94958e-10	0.303275900152921	0.376	0.291	6.62565e-06	Ciliated_1	SRRT
ERGIC2	1.98362e-10	0.219508450333571	0.639	0.533	6.74132e-06	Ciliated_1	ERGIC2
MAPRE1	2.25517e-11	0.172527239023633	0.793	0.695	7.66421e-06	Ciliated_1	MAPRE1
SHROOM1	2.3678e-10	0.332878111252253	0.209	0.145	8.04698e-06	Ciliated_1	SHROOM1
PPA1	2.72664e-10	-0.399248654061223	0.554	0.568	9.2665e-06	Ciliated_1	PPA1
DCAF12	2.79396e-10	0.382177854557305	0.225	0.16	9.49527e-06	Ciliated_1	DCAF12
AKAP5	2.97747e-10	159530624116629	0.024	0.008	1.01189e-05	Ciliated_1	AKAP5
PMAIP1	3.09388e-10	-0.837837133071289	0.693	0.671	1.05146e-05	Ciliated_1	PMAIP1
BANF1	3.1883e-10	0.15664492534288	0.847	0.751	1.08354e-05	Ciliated_1	BANF1
PHTF1	3.36616e-10	0.247521482999782	0.304	0.225	1.14399e-05	Ciliated_1	PHTF1
ELOC	3.58123e-10	0.206251331513102	0.656	0.553	1.21708e-05	Ciliated_1	ELOC
KDELR3	3.94084e-10	0.280812165813892	0.296	0.22	1.33929e-05	Ciliated_1	KDELR3
XPO1	4.02571e-10	0.191978876278601	0.753	0.65	1.36814e-05	Ciliated_1	XPO1
FEZ1	4.47991e-10	0.472214192148223	0.141	0.091	1.5225e-05	Ciliated_1	FEZ1
OIP5	4.55633e-10	0.419061515021663	0.184	0.126	1.54847e-05	Ciliated_1	OIP5
EXOSC2	4.75306e-10	0.293444268776995	0.285	0.209	1.61533e-05	Ciliated_1	EXOSC2
CDCA3	5.11508e-10	0.32084665649232	0.213	0.15	1.73836e-05	Ciliated_1	CDCA3
FZD4	5.13672e-10	-177315566378329	0.029	0.066	1.74571e-05	Ciliated_1	FZD4
MPP1	5.16966e-10	0.472748516779914	0.131	0.083	1.75691e-05	Ciliated_1	MPP1
TCTN2	5.38436e-13	0.381102928254737	0.198	0.137	1.82987e-05	Ciliated_1	TCTN2
SEC11C	5.60725e-10	-0.595533646544969	0.274	0.325	1.90562e-06	Ciliated_1	SEC11C
ADIPOR1	5.61229e-10	0.258234718696953	0.426	0.335	1.90734e-05	Ciliated_1	ADIPOR1
COTL1	5.83507e-11	0.308388684019433	0.294	0.218	1.98305e-05	Ciliated_1	COTL1
ABHD10	5.99908e-10	0.462762182792317	0.181	0.125	2.03879e-06	Ciliated_1	ABHD10
THOP1	6.06165e-10	0.433968963464691	0.163	0.109	2.06005e-05	Ciliated_1	THOP1
SMC3	6.2015e-10	0.202653693921834	0.746	0.652	2.10758e-05	Ciliated_1	SMC3
MDM1	6.81454e-10	0.611558221132903	0.097	0.057	2.31592e-05	Ciliated_1	MDM1
PRRC2C	6.95119e-10	-0.25082074950966	0.765	0.773	2.36236e-05	Ciliated_1	PRRC2C
MED31	7.5002e-10	0.347863940126489	0.212	0.149	2.54894e-05	Ciliated_1	MED31
ABHD11	7.57998e-10	0.4766120237765	0.138	0.089	2.57606e-05	Ciliated_1	ABHD11
THOC3	9.17843e-10	0.467632913381685	0.15	0.099	3.11929e-05	Ciliated_1	THOC3
CYB561A3	9.69855e-10	0.310209730844299	0.315	0.239	3.29605e-05	Ciliated_1	CYB561A3
TMED9	1.05639e-09	-0.212572059846134	0.791	0.791	3.59014e-05	Ciliated_1	TMED9
TUSC3	1.09574e-09	0.187893106030816	0.674	0.567	3.72386e-05	Ciliated_1	TUSC3
TYSND1	1.09816e-09	-11745940138617	0.065	0.11	3.7321e-05	Ciliated_1	TYSND1
CDK5R1	1.14297e-09	0.521075760562956	0.099	0.058	3.88438e-05	Ciliated_1	CDK5R1
CD70	1.29884e-09	0.137924224240552	0.78	0.675	4.4141e-05	Ciliated_1	CD70
TRIOBP	1.39272e-09	0.197173570276733	0.561	0.455	4.73315e-05	Ciliated_1	TRIOBP
GPD2	1.43401e-09	0.226354733637169	0.254	0.182	4.87348e-05	Ciliated_1	GPD2
UQCRH	1.4521e-09	0.162685806803821	0.835	0.749	4.93498e-05	Ciliated_1	UQCRH
MFSD14B	1.51504e-09	0.325773731224704	0.252	0.183	5.14887e-05	Ciliated_1	MFSD14B
RAB23	1.5432e-10	0.253082408601466	0.306	0.228	5.24458e-05	Ciliated_1	RAB23
IFNL1	1.76635e-09	-481751617857018	0.004	0.026	6.00295e-05	Ciliated_1	IFNL1
PGBD1	2.04932e-09	0.420843786592324	0.147	0.096	6.9646e-05	Ciliated_1	PGBD1
TGFBR3L	2.43101e-09	0.462865300181779	0.126	0.08	8.26178e-06	Ciliated_1	TGFBR3L
BACE1	2.61612e-09	0.493572053019102	0.126	0.08	8.89089e-05	Ciliated_1	BACE1
TYRO3	2.61831e-09	0.51171185854746	0.131	0.084	8.89833e-05	Ciliated_1	TYRO3
EPB41L4A-AS1	2.67472e-09	-0.720216921911794	0.196	0.249	9.09004e-05	Ciliated_1	EPB41L4A-AS1
KIRREL1	2.70984e-09	0.190922133777033	0.666	0.564	9.2094e-05	Ciliated_1	KIRREL1
USP13	3.09242e-10	0.32584927965433	0.246	0.179	0.000105096	Ciliated_1	USP13
GCHFR	3.23528e-10	0.74562757929822	0.062	0.032	0.000109951	Ciliated_1	GCHFR
HDAC2	3.25579e-09	0.192885457405983	0.631	0.526	0.000110648	Ciliated_1	HDAC2
NLGN2	3.34521e-10	0.246647789187488	0.402	0.314	1.13687e-05	Ciliated_1	NLGN2
SPRY4	3.35919e-09	0.276853815610165	0.281	0.207	0.000114162	Ciliated_1	SPRY4
PCYOX1L	3.43819e-09	0.984039583518939	0.051	0.024	0.000116847	Ciliated_1	PCYOX1L
RAMP2	3.69222e-09	0.599475090402269	0.096	0.057	0.00012548	Ciliated_1	RAMP2
PHPT1	3.77332e-09	0.238910739779346	0.36	0.276	0.000128236	Ciliated_1	PHPT1
SHOX2	3.8118e-09	0.218354373271636	0.502	0.401	0.000129544	Ciliated_1	SHOX2
EXOSC3	3.94405e-10	0.319258160670045	0.251	0.183	0.000134038	Ciliated_1	EXOSC3
EMILIN1	4.20008e-09	0.324894674525226	0.221	0.157	0.00014274	Ciliated_1	EMILIN1
LAGE3	4.24492e-09	0.292598459552402	0.223	0.158	1.44264e-06	Ciliated_1	LAGE3
PHLPP1	4.2974e-09	0.482230540373125	0.12	0.075	0.000146047	Ciliated_1	PHLPP1
INO80C	4.33923e-09	0.300685351019133	0.285	0.212	0.000147469	Ciliated_1	INO80C
LYPD6	4.34524e-09	0.453364641121279	0.159	0.107	0.000147673	Ciliated_1	LYPD6
ANGPTL4	4.46299e-09	0.113423490309791	0.446	0.352	0.000151675	Ciliated_1	ANGPTL4
ULBP2	5.00139e-09	0.443188947090184	0.159	0.107	0.000169972	Ciliated_1	ULBP2
MANF	5.15461e-09	0.235286358098957	0.604	0.503	0.000175179	Ciliated_1	MANF
ELP6	5.62161e-09	0.553982540025109	0.117	0.073	0.00019105	Ciliated_1	ELP6
TWIST1	6.03723e-09	-0.550088188097995	0.324	0.37	0.000205175	Ciliated_1	TWIST1
HILPDA	6.15273e-09	0.395479076836651	0.319	0.246	2.09101e-05	Ciliated_1	HILPDA
LARP1	6.2194e-09	-0.355481190102744	0.545	0.563	0.000211366	Ciliated_1	LARP1
GARS1	6.3178e-09	-0.437387329220976	0.489	0.516	0.000214711	Ciliated_1	GARS1
SAAL1	7.07157e-09	0.376898741567798	0.204	0.144	0.000240327	Ciliated_1	SAAL1
OAS3	7.07396e-09	0.416798815354086	0.155	0.104	0.000240409	Ciliated_1	OAS3
DCUN1D4	7.10866e-09	0.307067328951586	0.278	0.206	0.000241588	Ciliated_1	DCUN1D4
OSBP2	7.47792e-09	0.292671137450156	0.258	0.188	0.000254137	Ciliated_1	OSBP2
BACE2	7.92949e-09	0.347374405063753	0.204	0.143	0.000269484	Ciliated_1	BACE2
MSMO1	8.04152e-09	0.188618524546861	0.69	0.595	0.000273291	Ciliated_1	MSMO1
DNAJC22	8.08092e-09	0.429318407528284	0.147	0.097	0.00027463	Ciliated_1	DNAJC22
ZNF90	8.97514e-09	0.327684672791364	0.248	0.181	3.0502e-05	Ciliated_1	ZNF90
IL33	9.01511e-09	0.456789272343137	0.081	0.046	0.000306378	Ciliated_1	IL33
GCLM	9.45604e-09	0.28157575776827	0.322	0.244	0.000321363	Ciliated_1	GCLM
INKA2	9.56365e-09	0.527015903689995	0.113	0.07	0.000325021	Ciliated_1	INKA2
DDX39A	9.93456e-09	0.36037958872049	0.239	0.176	0.000337626	Ciliated_1	DDX39A
EOGT	9.97793e-09	0.397034591286874	0.167	0.113	0.0003391	Ciliated_1	EOGT
ENSG00000258875	1.0609e-08	10536292489312	0.048	0.023	0.000360546	Ciliated_1	ENSG00000258875
SLC36A4	1.13534e-08	0.331805805567017	0.229	0.165	0.000385844	Ciliated_1	SLC36A4
SNRNP40	1.14507e-08	0.295204998392907	0.239	0.173	3.89151e-05	Ciliated_1	SNRNP40
PYGL	1.15871e-08	0.314212824672941	0.267	0.198	3.93788e-05	Ciliated_1	PYGL
VASH1	1.179e-08	0.498787968965954	0.102	0.062	0.000400683	Ciliated_1	VASH1
CD55	1.29621e-09	-0.551605370607383	0.333	0.378	4.40516e-05	Ciliated_1	CD55
IL1A	1.34128e-08	0.126320503355124	0.701	0.609	0.000455832	Ciliated_1	IL1A
MEX3D	1.38843e-08	0.417398000031206	0.18	0.125	0.000471858	Ciliated_1	MEX3D
GPR180	1.41758e-08	0.325934818862283	0.243	0.177	0.000481765	Ciliated_1	GPR180
ANKRD9	1.46359e-08	0.886941100003155	0.051	0.025	0.000497402	Ciliated_1	ANKRD9
TCEANC2	1.48344e-08	0.57814807494142	0.114	0.072	0.000504148	Ciliated_1	TCEANC2
PALB2	1.51244e-08	0.339567547036603	0.184	0.127	0.000514004	Ciliated_1	PALB2
RNF138	1.51818e-08	0.326938738218796	0.222	0.159	5.15954e-05	Ciliated_1	RNF138
SERPINB6	1.67293e-08	0.220978327554022	0.5	0.402	0.000568545	Ciliated_1	SERPINB6
BPTF	1.77136e-08	-0.373744347963854	0.538	0.56	0.000601997	Ciliated_1	BPTF
HSPA1B	1.84663e-09	-0.30539344174144	0.756	0.76	0.000627577	Ciliated_1	HSPA1B
ARF1	1.88138e-08	-0.17012189230894	0.893	0.888	0.000639388	Ciliated_1	ARF1
MCUB	1.93031e-08	0.369288763189045	0.221	0.16	6.56017e-05	Ciliated_1	MCUB
ARHGAP33	1.99975e-08	0.55386182698271	0.114	0.072	0.000679614	Ciliated_1	ARHGAP33
POP7	2.04703e-08	0.424601471454656	0.171	0.118	0.000695684	Ciliated_1	POP7
KIF1C	2.06777e-08	0.250312604818708	0.298	0.223	0.000702731	Ciliated_1	KIF1C
SF3A3	2.17507e-08	0.212473653360595	0.446	0.352	0.000739199	Ciliated_1	SF3A3
TULP3	2.24057e-08	0.23220902202377	0.436	0.346	0.000761458	Ciliated_1	TULP3
TTI1	2.30255e-09	0.273050632556533	0.332	0.253	0.000782522	Ciliated_1	TTI1
CCDC82	2.54113e-08	0.239811647916913	0.372	0.288	0.000863601	Ciliated_1	CCDC82
PDLIM3	2.64863e-08	0.768634339084767	0.071	0.039	9.00136e-05	Ciliated_1	PDLIM3
ZNF726	2.70938e-08	0.987934857650637	0.058	0.03	0.000920781	Ciliated_1	ZNF726
DCAKD	2.84057e-09	0.594154508819781	0.102	0.062	0.000965366	Ciliated_1	DCAKD
SSR1	3.37337e-08	-0.316563478129752	0.643	0.648	0.00114644	Ciliated_1	SSR1
THBS1	3.41343e-08	0.236245527556262	0.239	0.174	0.00116005	Ciliated_1	THBS1
ZNF281	3.68489e-08	-0.496116996786206	0.355	0.398	0.00125231	Ciliated_1	ZNF281
RPP30	3.86181e-08	0.280492987134567	0.303	0.228	0.00131244	Ciliated_1	RPP30
PKP4	3.93072e-08	0.273689500044724	0.281	0.21	0.00133585	Ciliated_1	PKP4
PKIA	3.98626e-08	0.570508101922917	0.093	0.055	0.00135473	Ciliated_1	PKIA
GUCD1	4.02965e-08	0.460677818296689	0.13	0.085	0.00136948	Ciliated_1	GUCD1
RHEB	4.21791e-08	0.271021466412526	0.334	0.256	0.00143346	Ciliated_1	RHEB
C18orf54	4.28079e-08	0.399347225143786	0.196	0.138	0.00145483	Ciliated_1	C18orf54
POLD1	5.03322e-08	0.724019148458847	0.067	0.037	0.00171054	Ciliated_1	POLD1
OGFRL1	5.81426e-08	0.210750184615539	0.318	0.238	0.00197597	Ciliated_1	OGFRL1
UBA6	6.52362e-08	0.239927404817058	0.503	0.409	0.00221705	Ciliated_1	UBA6
LRRC20	6.53235e-08	0.644265985902946	0.091	0.054	0.00222002	Ciliated_1	LRRC20
PLD1	6.60429e-09	-0.676747956968195	0.198	0.249	0.000224447	Ciliated_1	PLD1
ENSG00000243415	6.88701e-08	0.42367434570759	0.144	0.096	0.00234055	Ciliated_1	ENSG00000243415
PDE7A	6.98299e-08	0.390210062353755	0.166	0.113	0.00237317	Ciliated_1	PDE7A
NUP54	7.35746e-08	0.274326834149147	0.274	0.203	0.00250043	Ciliated_1	NUP54
SV2A	7.55199e-08	0.246181519186571	0.336	0.255	0.00256654	Ciliated_1	SV2A
SNRPE	7.61207e-08	0.209078718491306	0.52	0.425	0.00258696	Ciliated_1	SNRPE
EXOSC10	7.62133e-08	0.213684010784764	0.433	0.341	0.00259011	Ciliated_1	EXOSC10
SNHG3	8.02249e-08	-0.75433876695263	0.192	0.241	0.00272644	Ciliated_1	SNHG3
CLDND1	8.3291e-08	0.171247590089983	0.753	0.657	0.00283064	Ciliated_1	CLDND1
WDR62	8.73263e-08	0.607276082505507	0.095	0.057	0.00296778	Ciliated_1	WDR62
SRP72	9.10064e-08	-0.284569591540659	0.646	0.654	0.00309285	Ciliated_1	SRP72
RPRD1B	9.6872e-08	0.259482447434476	0.413	0.328	0.00329219	Ciliated_1	RPRD1B
SIPA1	9.70294e-09	0.477827915329555	0.127	0.082	0.00329754	Ciliated_1	SIPA1
SLC25A10	9.93382e-08	0.937418126620898	0.049	0.024	0.00337601	Ciliated_1	SLC25A10
MPC2	1.00179e-07	0.294837585764927	0.254	0.188	0.000340458	Ciliated_1	MPC2
DHX58	1.00182e-08	-128321783349408	0.04	0.078	0.0034047	Ciliated_1	DHX58
COL6A1	1.07828e-07	0.127393042542709	0.949	0.901	0.00366453	Ciliated_1	COL6A1
HMCES	1.13613e-07	0.243718043721561	0.291	0.218	0.00386115	Ciliated_1	HMCES
LIN54	1.13712e-08	0.300450553759775	0.244	0.179	0.0038645	Ciliated_1	LIN54
HES1	1.18372e-07	-0.31663640851244	0.812	0.794	0.00402287	Ciliated_1	HES1
E2F2	1.25521e-07	147582563933119	0.026	0.009	0.00426584	Ciliated_1	E2F2
MTURN	1.27594e-08	0.754903393845303	0.065	0.035	0.00433627	Ciliated_1	MTURN
RAD23A	1.33995e-07	0.13832742864833	0.885	0.811	0.00455382	Ciliated_1	RAD23A
NECAB3	1.37715e-08	0.47505444334469	0.106	0.065	0.00468025	Ciliated_1	NECAB3
USP11	1.4658e-07	0.179536530574844	0.697	0.598	0.00498151	Ciliated_1	USP11
KDSR	1.49426e-07	0.222828184157688	0.445	0.356	0.00507824	Ciliated_1	KDSR
SORBS3	1.50042e-07	0.223450396595459	0.35	0.268	0.00509916	Ciliated_1	SORBS3
SLC25A28	1.52071e-07	0.461523217403306	0.133	0.087	0.00516813	Ciliated_1	SLC25A28
TYMSOS	1.59953e-07	0.886766127033555	0.062	0.033	0.00543601	Ciliated_1	TYMSOS
CMC2	1.60179e-07	0.453491355521137	0.146	0.098	0.00544367	Ciliated_1	CMC2
NDUFB2	1.69383e-07	0.2140599459254	0.538	0.442	0.00575648	Ciliated_1	NDUFB2
GABRQ	1.78327e-07	153718568732492	0.023	0.008	0.00606043	Ciliated_1	GABRQ
ELOVL5	1.82973e-07	0.250392608005224	0.365	0.283	0.00621833	Ciliated_1	ELOVL5
COX20	1.84817e-07	0.242936930216226	0.454	0.363	0.00628101	Ciliated_1	COX20
FSTL1	1.86683e-07	0.160528959554286	0.796	0.696	0.00634441	Ciliated_1	FSTL1
UACA	1.97809e-07	0.22085779262236	0.461	0.366	0.000672255	Ciliated_1	UACA
PRXL2A	1.98329e-07	0.444634152474013	0.145	0.097	0.00674022	Ciliated_1	PRXL2A
ARMC1	2.036e-07	0.270147081972663	0.351	0.273	0.00691933	Ciliated_1	ARMC1
UQCRQ	2.06859e-07	0.154313669081884	0.814	0.731	0.0070301	Ciliated_1	UQCRQ
RPL19	2.20556e-07	-0.16274613431796	0.912	0.911	0.0074956	Ciliated_1	RPL19
SNX7	2.25768e-07	0.323156064580879	0.221	0.16	0.00767273	Ciliated_1	SNX7
OTUD1	2.26166e-07	-141311124552456	0.066	0.108	0.00768625	Ciliated_1	OTUD1
MMUT	2.31543e-07	0.339323765103612	0.218	0.158	0.0007869	Ciliated_1	MMUT
MTBP	2.51515e-07	0.509115030757173	0.114	0.072	0.00854774	Ciliated_1	MTBP
RAB5IF	2.66233e-07	0.349303176347663	0.192	0.136	0.00904794	Ciliated_1	RAB5IF
ZCCHC17	2.88516e-07	0.251237355586145	0.376	0.294	0.00980522	Ciliated_1	ZCCHC17
KIFBP	2.89696e-07	0.19658307852634	0.539	0.439	0.0098453	Ciliated_1	KIFBP
SLCO4A1	2.93377e-07	0.196422331015474	0.422	0.333	0.00997042	Ciliated_1	SLCO4A1
HNRNPA0	2.99327e-07	0.198629041607216	0.575	0.474	0.00101726	Ciliated_1	HNRNPA0
KIAA1586	3.08326e-07	0.458737955653539	0.134	0.089	0.0104785	Ciliated_1	KIAA1586
PMF1	3.08788e-07	0.23246193350184	0.382	0.3	0.0104942	Ciliated_1	PMF1
PAXIP1	3.19551e-07	0.463584505231605	0.134	0.089	0.0108599	Ciliated_1	PAXIP1
GNG11	3.27275e-07	0.144974800767049	0.789	0.693	0.0111224	Ciliated_1	GNG11
F8A1	3.44939e-07	0.361538283481555	0.178	0.124	0.0117227	Ciliated_1	F8A1
PMS1	3.51031e-07	0.296647343846208	0.235	0.171	0.0119298	Ciliated_1	PMS1
VAPB	3.73518e-07	0.242127534617587	0.324	0.248	0.012694	Ciliated_1	VAPB
SDC4	3.79041e-07	-0.368941654156372	0.962	0.944	0.0128817	Ciliated_1	SDC4
ABCA2	4.23056e-07	0.558453930235092	0.096	0.058	0.0143775	Ciliated_1	ABCA2
SSR2	4.35203e-07	-0.26344921694721	0.654	0.664	0.0147904	Ciliated_1	SSR2
ARF6	4.81836e-07	0.168453896769779	0.776	0.672	0.0163752	Ciliated_1	ARF6
CASP8AP2	4.85706e-08	0.214972687993541	0.432	0.342	0.0165067	Ciliated_1	CASP8AP2
LAMA1	4.91268e-07	0.339559851650762	0.198	0.141	0.0166957	Ciliated_1	LAMA1
BICDL1	5.12084e-07	0.553848990110827	0.095	0.058	0.0174032	Ciliated_1	BICDL1
NT5DC1	5.27746e-07	0.268468781906527	0.252	0.186	0.0179354	Ciliated_1	NT5DC1
C1GALT1	5.63416e-07	0.232803312386893	0.361	0.281	0.0191477	Ciliated_1	C1GALT1
OSBPL6	6.32703e-07	0.41633370045874	0.159	0.109	0.0215024	Ciliated_1	OSBPL6
CIAO2A	6.46939e-07	0.265330907854827	0.381	0.3	0.0219862	Ciliated_1	CIAO2A
TCFL5	6.5398e-08	0.294218519956153	0.297	0.227	0.0222255	Ciliated_1	TCFL5
ACP1	6.97306e-07	0.239681117839799	0.439	0.352	0.0236979	Ciliated_1	ACP1
EIF1AD	7.09969e-07	0.307213661868218	0.201	0.144	0.0241283	Ciliated_1	EIF1AD
CYTOR	7.45135e-07	0.297501625906962	0.255	0.19	0.0253234	Ciliated_1	CYTOR
LACTB2	7.46722e-07	0.334302859062065	0.23	0.169	0.00253773	Ciliated_1	LACTB2
EBI3	8.95279e-07	0.142036128468719	0.762	0.662	0.030426	Ciliated_1	EBI3
CDK4	8.95661e-07	0.182525930195405	0.678	0.583	0.030439	Ciliated_1	CDK4
KCTD9	9.13696e-07	0.232433546115711	0.318	0.243	0.031052	Ciliated_1	KCTD9
RECQL	1.05377e-06	0.18138816693754	0.537	0.439	0.0358123	Ciliated_1	RECQL
RBM14	1.07834e-06	0.544105276103321	0.101	0.062	0.0366474	Ciliated_1	RBM14
RPS13	1.14933e-06	-0.107965897958231	0.999	0.998	0.0390601	Ciliated_1	RPS13
MMP14	1.17271e-06	0.10548890215019	0.917	0.85	0.0398544	Ciliated_1	MMP14
HMX2	1.22668e-06	127311149263046	0.029	0.012	0.0416887	Ciliated_1	HMX2
RTN4	1.24845e-06	-0.181301108388764	0.902	0.89	0.0424286	Ciliated_1	RTN4
EIF2AK2	1.40459e-06	0.19632742435477	0.544	0.447	0.00477348	Ciliated_1	EIF2AK2
VMP1	1.44544e-06	-0.268869136805601	0.802	0.796	0.0491234	Ciliated_1	VMP1
STC2	1.50231e-06	-0.734863774158188	0.206	0.256	0.0510561	Ciliated_1	STC2
PIM2	1.60039e-06	0.441867609408234	0.168	0.117	0.0543892	Ciliated_1	PIM2
BDH1	1.60782e-06	0.534425887095521	0.089	0.054	0.0546418	Ciliated_1	BDH1
SBK1	1.69666e-06	205308528979316	0.017	0.004	0.0576609	Ciliated_1	SBK1
OGG1	1.81727e-06	0.2717429498965	0.276	0.208	0.00617599	Ciliated_1	OGG1
MFAP1	1.84219e-06	0.23481575831262	0.33	0.253	0.062607	Ciliated_1	MFAP1
DGKH	1.85985e-06	0.377269562920682	0.194	0.138	0.0632069	Ciliated_1	DGKH
PDIA3	1.8693e-06	-0.186788709951288	0.907	0.897	0.0635282	Ciliated_1	PDIA3
RNASEH2C	1.91072e-06	0.292550209948048	0.203	0.145	0.0649359	Ciliated_1	RNASEH2C
PTPRG-AS1	1.9804e-06	0.381334791344932	0.152	0.104	0.0067304	Ciliated_1	PTPRG-AS1
USP39	2.08248e-06	0.288887528847661	0.243	0.179	0.0707729	Ciliated_1	USP39
GPATCH11	2.1596e-06	0.230200715178024	0.328	0.252	0.0733939	Ciliated_1	GPATCH11
C19orf47	2.40395e-06	0.409028721819849	0.154	0.105	0.0816982	Ciliated_1	C19orf47
C8orf48	2.42743e-06	0.690792488796069	0.072	0.041	0.0824961	Ciliated_1	C8orf48
ENSG00000280241	2.52824e-06	0.272989119330909	0.143	0.095	0.0859222	Ciliated_1	ENSG00000280241
PTGES	2.70945e-06	-0.818950867346274	0.162	0.21	0.0920807	Ciliated_1	PTGES
CNTROB	2.91276e-06	0.343584255422762	0.227	0.167	0.0989903	Ciliated_1	CNTROB
FKBP3	2.95778e-06	0.187830400942015	0.608	0.512	0.10052	Ciliated_1	FKBP3
NIBAN1	3.11396e-06	0.123526791910126	0.658	0.552	0.105828	Ciliated_1	NIBAN1
NDUFB11	3.22015e-07	0.222169365766361	0.464	0.379	0.0109437	Ciliated_1	NDUFB11
ANKH	3.94712e-06	0.290043509984942	0.2	0.143	0.134143	Ciliated_1	ANKH
PCOLCE	3.97804e-06	0.169821380130759	0.641	0.534	0.135194	Ciliated_1	PCOLCE
ASPM	4.18399e-06	-0.436678642879475	0.526	0.391	0.142193	Ciliated_1	ASPM
MRPL41	4.27287e-06	0.182909073240197	0.584	0.489	0.145213	Ciliated_1	MRPL41
G3BP1	4.32522e-06	0.154134213035559	0.803	0.713	0.146993	Ciliated_1	G3BP1
AIG1	4.53056e-06	0.221362807777318	0.364	0.284	0.153971	Ciliated_1	AIG1
PNRC2	4.59396e-06	0.193761108279617	0.449	0.357	0.156126	Ciliated_1	PNRC2
VASH2	4.59554e-06	0.945512785097444	0.037	0.017	0.156179	Ciliated_1	VASH2
AFAP1	5.29123e-06	-0.613656494032695	0.229	0.278	0.179823	Ciliated_1	AFAP1
POLR2I	5.65465e-06	0.246939541314888	0.304	0.233	0.192173	Ciliated_1	POLR2I
UBAP2	5.73403e-06	0.195512361850857	0.388	0.305	0.194871	Ciliated_1	UBAP2
ENSG00000291224	5.82904e-06	0.352879550283898	0.157	0.108	0.1981	Ciliated_1	ENSG00000291224
NBL1	5.84065e-06	0.242894826298439	0.309	0.236	0.198495	Ciliated_1	NBL1
PHLDA2	5.96752e-06	0.162393839394231	0.618	0.524	0.202806	Ciliated_1	PHLDA2
SPHK1	6.09023e-06	0.486523039682436	0.099	0.062	0.206977	Ciliated_1	SPHK1
MRPL51	6.23689e-06	0.156811572912085	0.679	0.572	0.211961	Ciliated_1	MRPL51
TBP	6.64986e-06	0.357674368443075	0.176	0.124	0.225996	Ciliated_1	TBP
RPS27A	6.89065e-06	-0.113964080965353	0.996	0.992	0.0234179	Ciliated_1	RPS27A
CPLANE1	7.10799e-07	0.511386340321889	0.111	0.072	0.241565	Ciliated_1	CPLANE1
HSPE1	7.57923e-07	0.170754530543605	0.619	0.527	0.25758	Ciliated_1	HSPE1
BEX3	7.64502e-06	0.127361674408313	0.837	0.768	0.259816	Ciliated_1	BEX3
MAPK1IP1L	7.87601e-06	0.201472373210759	0.574	0.477	0.267666	Ciliated_1	MAPK1IP1L
SPAG4	8.27665e-07	0.295162904431853	0.239	0.178	0.281282	Ciliated_1	SPAG4
PPM1D	8.49212e-06	0.402901487359649	0.138	0.093	0.288605	Ciliated_1	PPM1D
CD83	8.71671e-06	0.269976941729391	0.184	0.129	0.296237	Ciliated_1	CD83
C3orf70	8.86255e-06	0.573573065657384	0.076	0.044	0.0301194	Ciliated_1	C3orf70
GSTP1	9.46744e-06	0.166132543177264	0.708	0.613	0.321751	Ciliated_1	GSTP1
TAF5L	9.65701e-06	0.289659045613488	0.199	0.143	0.328193	Ciliated_1	TAF5L
NUP58	9.74659e-06	0.199485681469463	0.506	0.411	0.331238	Ciliated_1	NUP58
RBBP9	9.83039e-08	0.254853390884402	0.233	0.171	0.334086	Ciliated_1	RBBP9
GBP1	9.92777e-06	-0.655774750067406	0.281	0.324	0.337395	Ciliated_1	GBP1
ATP5MC1	1.09337e-06	0.182364994001616	0.42	0.331	0.0371581	Ciliated_1	ATP5MC1
UBE2I	1.13309e-05	0.192039736845511	0.618	0.519	0.385082	Ciliated_1	UBE2I
HYLS1	1.13729e-05	0.446284281203359	0.147	0.101	0.386507	Ciliated_1	HYLS1
CA9	1.13746e-05	0.380162370321358	0.17	0.12	0.386565	Ciliated_1	CA9
MT-CYB	1.17447e-05	-0.128053268488603	0.995	0.995	0.399145	Ciliated_1	MT-CYB
CCT6A	1.17621e-05	0.166248576816629	0.556	0.461	0.399736	Ciliated_1	CCT6A
MICB	1.20924e-05	0.467388631504683	0.121	0.08	0.410961	Ciliated_1	MICB
BCL7B	1.23447e-05	0.220799097036315	0.35	0.271	0.419534	Ciliated_1	BCL7B
TXNRD1	1.27807e-05	0.155272983492803	0.409	0.323	0.434351	Ciliated_1	TXNRD1
KLHDC7B	1.31942e-05	-312682316283786	0.003	0.023	0.0448404	Ciliated_1	KLHDC7B
WBP2	1.36916e-05	-0.300463006230861	0.561	0.582	0.465308	Ciliated_1	WBP2
MYCBP	1.38117e-05	0.781040949823917	0.058	0.031	0.46939	Ciliated_1	MYCBP
CIRBP	1.4443e-05	0.231186012045704	0.424	0.338	0.490845	Ciliated_1	CIRBP
TAGLN3	1.456e-05	141271894567276	0.025	0.009	0.49482	Ciliated_1	TAGLN3
IFT122	1.57237e-05	0.307902230389938	0.218	0.16	0.53437	Ciliated_1	IFT122
LINC01224	1.59059e-05	119293547852356	0.029	0.012	0.540561	Ciliated_1	LINC01224
PEA15	1.62065e-05	0.148673544298373	0.664	0.556	0.550778	Ciliated_1	PEA15
DGCR6L	1.86124e-05	0.362784016308626	0.161	0.112	0.632542	Ciliated_1	DGCR6L
SLC35E3	1.86675e-05	0.231629078861408	0.323	0.249	0.0634416	Ciliated_1	SLC35E3
DCTPP1	1.89256e-06	0.344808327350615	0.164	0.114	0.643185	Ciliated_1	DCTPP1
SERINC3	1.94961e-05	-0.272917200681072	0.629	0.64	0.662575	Ciliated_1	SERINC3
CUTA	1.95594e-05	0.173959748363406	0.479	0.387	0.664726	Ciliated_1	CUTA
IKBIP	2.04399e-05	0.165989123418575	0.629	0.53	0.694651	Ciliated_1	IKBIP
DDB2	2.16591e-06	0.402402225885002	0.136	0.092	0.736084	Ciliated_1	DDB2
MPPE1	2.20082e-05	0.350419190529899	0.161	0.112	0.747948	Ciliated_1	MPPE1
CDKN2A	2.21666e-05	-0.229936326806799	0.716	0.716	0.753331	Ciliated_1	CDKN2A
THEMIS2	2.33637e-05	-0.8561415475249	0.101	0.145	0.794014	Ciliated_1	THEMIS2
CLINT1	2.38186e-05	-0.397033396187212	0.463	0.489	0.809475	Ciliated_1	CLINT1
NDUFA11	2.51072e-06	0.269213600810641	0.246	0.183	0.85327	Ciliated_1	NDUFA11
MPHOSPH9	2.55951e-05	0.303560211876254	0.229	0.169	0.869849	Ciliated_1	MPHOSPH9
NAA50	2.79507e-05	0.196620364360587	0.584	0.489	0.949904	Ciliated_1	NAA50
FBLN7	2.82579e-05	0.619113418126477	0.087	0.053	0.960345	Ciliated_1	FBLN7
MTF2	2.84558e-05	0.261580558294756	0.282	0.215	0.96707	Ciliated_1	MTF2
EPRS1	2.94124e-05	-0.384608514282249	0.483	0.506	0.099958	Ciliated_1	EPRS1
NACA	3.03947e-05	-0.170624404208795	0.874	0.867	1.03296	Ciliated_1	NACA
ABCB10	3.05183e-06	0.567972923011365	0.084	0.051	0.103717	Ciliated_1	ABCB10
ACOT9	3.05712e-05	0.235105020743857	0.291	0.221	1.03896	Ciliated_1	ACOT9
MAFF	3.1827e-05	0.142759355393255	0.396	0.307	1.08164	Ciliated_1	MAFF
ISOC1	3.2672e-05	0.421407905742443	0.155	0.108	1.11036	Ciliated_1	ISOC1
NAMPT	3.37403e-05	-0.329372896128822	0.842	0.83	1.14667	Ciliated_1	NAMPT
ACTR2	3.49426e-05	-0.219747537197797	0.754	0.744	1.18752	Ciliated_1	ACTR2
CENPB	3.63121e-05	0.234157724503128	0.302	0.231	1.23407	Ciliated_1	CENPB
FANCM	3.98823e-05	0.460485371320437	0.122	0.081	1.3554	Ciliated_1	FANCM
C1orf35	4.19376e-05	0.671270350971094	0.069	0.039	1.42525	Ciliated_1	C1orf35
ITGB1BP1	4.19931e-05	0.211069291311809	0.442	0.355	1.42714	Ciliated_1	ITGB1BP1
NFKBIA	4.63374e-05	-0.282818730527483	0.773	0.766	1.57478	Ciliated_1	NFKBIA
ITM2C	4.82608e-05	0.211649866724731	0.432	0.35	1.64014	Ciliated_1	ITM2C
LOX	4.96829e-05	0.260258745007862	0.514	0.437	1.68847	Ciliated_1	LOX
TTC13	4.97687e-06	0.448793025199338	0.114	0.075	1.69139	Ciliated_1	TTC13
BGN	5.1447e-05	133680624347821	0.025	0.009	1.74843	Ciliated_1	BGN
NRIP3	5.43962e-05	0.241378783927734	0.32	0.247	1.84865	Ciliated_1	NRIP3
ZDHHC13	5.44813e-05	0.396232716996199	0.128	0.086	1.85155	Ciliated_1	ZDHHC13
APOO	5.62231e-05	0.34834385919553	0.167	0.117	1.91074	Ciliated_1	APOO
PPM1K	6.24169e-05	-0.690495532407842	0.187	0.235	2.12124	Ciliated_1	PPM1K
DVL2	6.63711e-05	0.345058502354978	0.173	0.122	2.25562	Ciliated_1	DVL2
DUSP1	6.98154e-05	-0.286849235524909	0.75	0.746	2.37268	Ciliated_1	DUSP1
TAGLN2	7.30034e-05	0.120097717498781	0.931	0.879	2.48102	Ciliated_1	TAGLN2
HM13	7.30927e-05	-0.274294194791374	0.656	0.656	2.48406	Ciliated_1	HM13
SENP1	7.4706e-05	0.265061742472351	0.296	0.228	2.53888	Ciliated_1	SENP1
NAA40	7.48304e-05	0.368402040577213	0.156	0.108	2.54311	Ciliated_1	NAA40
FANCG	7.52221e-05	0.904092119016042	0.048	0.024	2.55642	Ciliated_1	FANCG
DEPDC1B	7.94148e-07	0.351096746474088	0.184	0.132	2.69891	Ciliated_1	DEPDC1B
SLC3A2	8.22158e-05	-0.479774564175559	0.433	0.461	2.7941	Ciliated_1	SLC3A2
MRE11	9.18537e-05	0.303076954585993	0.224	0.166	3.12165	Ciliated_1	MRE11
TENT5A	9.19042e-05	-0.55520522343456	0.401	0.432	3.12337	Ciliated_1	TENT5A
RAB27B	9.42654e-05	-0.454499445428122	0.478	0.497	3.20361	Ciliated_1	RAB27B
CHN1	0.000100482	-0.5333023927299	0.303	0.344	0.341489	Ciliated_1	CHN1
PDZD4	0.000110726	0.739594500864692	0.052	0.028	0.376302	Ciliated_1	PDZD4
UBE2H	0.000116742	-0.505807941406285	0.334	0.37	3.96747	Ciliated_1	UBE2H
MRPL49	0.000121679	0.262569648245164	0.246	0.184	4.13526	Ciliated_1	MRPL49
AADAT	0.000124972	0.446555093121038	0.111	0.072	4.24716	Ciliated_1	AADAT
ADIPOR2	0.000125338	0.183396393066305	0.519	0.425	4.25962	Ciliated_1	ADIPOR2
POC1A	0.000134659	0.517159902499956	0.123	0.083	4.5764	Ciliated_1	POC1A
ATP6V1D	0.00013815	0.181709165981736	0.423	0.339	4.69502	Ciliated_1	ATP6V1D
RASSF1	0.000138326	0.227075034209494	0.259	0.194	4.70102	Ciliated_1	RASSF1
SPINDOC	0.000147622	0.255197058022637	0.285	0.219	5.01693	Ciliated_1	SPINDOC
BAZ1B	0.00016483	0.155386626325567	0.706	0.614	5.60175	Ciliated_1	BAZ1B
CEP76	0.000168695	0.536767089071795	0.101	0.065	5.7331	Ciliated_1	CEP76
IK	1.70851e-05	-0.389765317927375	0.43	0.458	5.80636	Ciliated_1	IK
HDGFL3	0.000176896	0.19841170233759	0.407	0.325	6.0118	Ciliated_1	HDGFL3
CHST14	0.000179408	0.185337641916642	0.46	0.373	6.09719	Ciliated_1	CHST14
PPIG	0.000183771	0.172257131538333	0.606	0.513	0.624546	Ciliated_1	PPIG
RHOB	0.000186701	-0.311595988382502	0.73	0.734	6.34504	Ciliated_1	RHOB
ARPC5L	1.91627e-05	0.171973771245819	0.571	0.474	6.51246	Ciliated_1	ARPC5L
PINLYP	0.000192885	0.84236426248494	0.047	0.024	6.5552	Ciliated_1	PINLYP
PRPS1	2.01174e-05	0.208311856039738	0.354	0.277	6.83688	Ciliated_1	PRPS1
ARHGEF39	0.000208912	0.709521384345134	0.08	0.049	7.09989	Ciliated_1	ARHGEF39
DKK1	0.000226543	0.20115830306346	0.212	0.157	7.69908	Ciliated_1	DKK1
HACE1	0.000231797	0.489700181349879	0.105	0.068	7.87761	Ciliated_1	HACE1
C5orf34	0.000233188	0.337430106944992	0.193	0.141	0.792488	Ciliated_1	C5orf34
SLC35B2	0.000247564	0.192732042058049	0.498	0.409	8.41345	Ciliated_1	SLC35B2
NFIX	0.000250629	-0.369450369680735	0.517	0.535	8.51763	Ciliated_1	NFIX
ZEB2	2.66523e-05	-0.528756964202089	0.312	0.35	9.05777	Ciliated_1	ZEB2
CENPC	0.000269702	0.283381844026033	0.229	0.172	9.16581	Ciliated_1	CENPC
EPHB2	0.000281512	0.571615881376843	0.081	0.049	9.56717	Ciliated_1	EPHB2
FAM221A	0.000286714	0.610467951071448	0.08	0.049	9.74398	Ciliated_1	FAM221A
SLC8A1	0.000292144	0.373964151791967	0.122	0.081	9.92852	Ciliated_1	SLC8A1
BICD2	0.000292569	0.202082983814087	0.318	0.247	9.94295	Ciliated_1	BICD2
RPS6KA3	0.000296227	0.225921553686953	0.319	0.248	10.0673	Ciliated_1	RPS6KA3
REEP4	0.000297269	-0.65827695238495	0.22	0.264	10.1027	Ciliated_1	REEP4
MTAP	0.000304095	0.26347078490543	0.207	0.151	10.3347	Ciliated_1	MTAP
ARHGAP10	0.000307368	0.244354814847597	0.222	0.164	1.04459	Ciliated_1	ARHGAP10
FIGNL1	0.000325941	0.319362262575186	0.201	0.148	11.0771	Ciliated_1	FIGNL1
ROCK2	0.000326377	0.184816628523672	0.478	0.392	11.0919	Ciliated_1	ROCK2
ATG16L2	0.000340075	0.703871209335108	0.068	0.04	1.15574	Ciliated_1	ATG16L2
RNF7	0.000343084	-0.369420050430777	0.405	0.438	11.6597	Ciliated_1	RNF7
SHISA5	3.45078e-05	-0.422528200492176	0.381	0.415	11.7275	Ciliated_1	SHISA5
RRBP1	3.56464e-05	-0.384843903232276	0.448	0.475	12.1144	Ciliated_1	RRBP1
DYNLT1	0.000360254	0.193839586681081	0.429	0.345	12.2432	Ciliated_1	DYNLT1
RPS25	3.64964e-05	-0.111284955549256	0.988	0.987	12.4033	Ciliated_1	RPS25
PDS5B	0.000382604	0.20573635169007	0.379	0.301	13.0028	Ciliated_1	PDS5B
RAB3IP	0.000392842	0.408176970493794	0.141	0.098	13.3507	Ciliated_1	RAB3IP
ACAA2	3.98798e-05	0.285332561488576	0.237	0.178	13.5531	Ciliated_1	ACAA2
SERPINB8	0.000426095	0.209936865136441	0.316	0.245	14.4809	Ciliated_1	SERPINB8
CXCL2	0.000432519	0.156646038353381	0.83	0.767	14.6992	Ciliated_1	CXCL2
SLF2	4.47097e-05	0.195858456130045	0.353	0.276	15.1946	Ciliated_1	SLF2
BNIP3L	0.000475439	0.201735362059111	0.692	0.598	0.161578	Ciliated_1	BNIP3L
C2orf69	0.000492435	0.318341252799822	0.209	0.155	16.7354	Ciliated_1	C2orf69
ENSG00000274253	0.000508134	0.991461001306051	0.038	0.018	17.2689	Ciliated_1	ENSG00000274253
CDC20	0.000512691	-100055741922669	0.128	0.17	17.4238	Ciliated_1	CDC20
MXRA8	0.00053145	-0.672324244248262	0.195	0.238	18.0613	Ciliated_1	MXRA8
TMEM14C	0.000594305	0.220042863091722	0.321	0.251	20.1974	Ciliated_1	TMEM14C
CD163L1	0.000610044	0.340508218810621	0.195	0.143	20.7323	Ciliated_1	CD163L1
NUDT5	0.000613867	0.253463180639817	0.262	0.199	20.8623	Ciliated_1	NUDT5
SLC25A24	0.00062475	0.233872311695847	0.34	0.268	21.2321	Ciliated_1	SLC25A24
FAM210B	0.000653202	0.203624610863324	0.37	0.292	22.1991	Ciliated_1	FAM210B
EXOG	0.000685439	0.356704459113073	0.13	0.088	23.2946	Ciliated_1	EXOG
IER5	0.000730994	0.1946952405634	0.377	0.3	24.8428	Ciliated_1	IER5
FHL2	0.000752033	0.187871776428175	0.466	0.38	25.5578	Ciliated_1	FHL2
HGSNAT	0.000756225	0.204085317188686	0.343	0.267	25.7003	Ciliated_1	HGSNAT
EXO5	0.000856875	0.790708465502679	0.054	0.029	29.1209	Ciliated_1	EXO5
WRAP53	0.000924227	0.362272570535326	0.125	0.084	31.4098	Ciliated_1	WRAP53
HYOU1	0.000926941	-0.397635872609828	0.454	0.474	31.5021	Ciliated_1	HYOU1
NEU1	0.000967315	-0.481367214447631	0.334	0.369	32.8742	Ciliated_1	NEU1
RAB15	0.000975531	0.957796222215208	0.034	0.015	33.1534	Ciliated_1	RAB15
S100A11	0.0010047	-0.11001285750504	0.986	0.982	34.1448	Ciliated_1	S100A11
SH2B3	0.00105992	0.190629878955377	0.426	0.343	36.0212	Ciliated_1	SH2B3
CD151	0.00115446	0.131928948194345	0.832	0.753	39.2343	Ciliated_1	CD151
ID3	0.0011629	0.272873846404895	0.27	0.208	39.521	Ciliated_1	ID3
ABI2	0.00117517	0.175755555634788	0.422	0.337	39.9381	Ciliated_1	ABI2
DIP2A	0.00123539	0.310906654744075	0.186	0.135	41.9846	Ciliated_1	DIP2A
MANEAL	0.00124663	0.882634647324999	0.042	0.021	42.3666	Ciliated_1	MANEAL
RNF149	0.000129086	-0.694031020102822	0.183	0.227	43.8699	Ciliated_1	RNF149
SNRPB	0.00131463	0.159515408216832	0.625	0.531	44.6777	Ciliated_1	SNRPB
INCENP	0.00133386	0.677996500038708	0.069	0.041	45.3312	Ciliated_1	INCENP
LDLR	0.00140019	0.131142591991129	0.852	0.779	47.5854	Ciliated_1	LDLR
ETFB	0.00143213	0.25780814101654	0.233	0.175	4.86708	Ciliated_1	ETFB
SYDE1	0.00152765	0.172246638854561	0.387	0.307	51.9173	Ciliated_1	SYDE1
NFKBID	0.00162903	0.514124777203635	0.116	0.078	55.3626	Ciliated_1	NFKBID
DMBX1	0.00163239	126407530228788	0.031	0.014	55.4767	Ciliated_1	DMBX1
MAPK7	0.00165767	0.366575692611025	0.123	0.083	56.336	Ciliated_1	MAPK7
CMIP	0.00169268	0.208624160831657	0.365	0.289	5.75256	Ciliated_1	CMIP
NR2F1	0.00172977	-0.7602202662106	0.173	0.217	58.7864	Ciliated_1	NR2F1
SP1	0.00173603	0.208895418983109	0.516	0.425	58.9989	Ciliated_1	SP1
LONRF1	0.00177233	0.450942351789208	0.112	0.074	60.2327	Ciliated_1	LONRF1
ING1	0.001813	0.261733679960662	0.213	0.158	61.6149	Ciliated_1	ING1
NDUFB6	0.00189124	0.212855571071805	0.31	0.241	64.2738	Ciliated_1	NDUFB6
SLC15A4	0.00196851	0.258759333418966	0.232	0.174	66.8999	Ciliated_1	SLC15A4
NCKAP5L	0.00198929	-0.872499617168646	0.098	0.139	67.606	Ciliated_1	NCKAP5L
RFX8	0.00203426	0.185904404927819	0.487	0.4	6.91342	Ciliated_1	RFX8
XBP1	0.00219643	-0.279125966468496	0.658	0.659	74.6455	Ciliated_1	XBP1
TMEM145	0.000222523	0.694213005890797	0.073	0.044	75.6244	Ciliated_1	TMEM145
PPP1CA	0.00022337	0.274156900121759	0.226	0.17	75.9123	Ciliated_1	PPP1CA
PDCL	0.00234762	0.215739773718176	0.283	0.217	79.7839	Ciliated_1	PDCL
SNTA1	0.00247692	0.326479243473704	0.151	0.106	84.178	Ciliated_1	SNTA1
PABIR2	0.00253865	0.302981325688476	0.231	0.175	86.2762	Ciliated_1	PABIR2
YY1	0.00269109	0.189740540767361	0.515	0.426	91.4567	Ciliated_1	YY1
NAGK	0.00270902	0.244928078393459	0.224	0.167	92.0661	Ciliated_1	NAGK
MDK	0.00270998	0.169228176124378	0.594	0.499	92.0987	Ciliated_1	MDK
SCAPER	0.000274036	0.224381175683191	0.301	0.235	93.131	Ciliated_1	SCAPER
SAV1	0.00275514	-0.414260008864077	0.431	0.456	93.6333	Ciliated_1	SAV1
ATP6V1B2	0.0029613	-0.372257970381275	0.446	0.47	100.64	Ciliated_1	ATP6V1B2
LSM6	0.00300887	0.26839556062483	0.234	0.176	102.256	Ciliated_1	LSM6
PSMA4	0.00310726	-0.301430888317267	0.566	0.572	105.6	Ciliated_1	PSMA4
NELFCD	0.00315178	0.185079668744586	0.361	0.286	107.113	Ciliated_1	NELFCD
EIF4EBP1	0.00318622	0.178642369453588	0.369	0.292	108.284	Ciliated_1	EIF4EBP1
CBX5	0.00319447	0.149549548187886	0.574	0.479	108.564	Ciliated_1	CBX5
RPL10A	0.00321812	-0.123113574293307	0.969	0.959	109.368	Ciliated_1	RPL10A
BRI3	0.00332553	-0.377891285184035	0.442	0.465	113.018	Ciliated_1	BRI3
EIF2A	0.00351507	-0.30362650420741	0.517	0.535	119.46	Ciliated_1	EIF2A
SQLE	3.58055e-05	0.155942711304218	0.462	0.373	121.685	Ciliated_1	SQLE
PLEKHH2	0.000363117	0.694601736661296	0.061	0.035	123.405	Ciliated_1	PLEKHH2
NXT1	0.00374315	0.376915762370913	0.135	0.093	127.211	Ciliated_1	NXT1
MNX1	0.00384805	106915897303079	0.034	0.015	130.776	Ciliated_1	MNX1
MAP3K6	0.00391689	0.756266127290024	0.048	0.025	133.116	Ciliated_1	MAP3K6
RAC3	0.00391768	100645033674467	0.032	0.014	133.142	Ciliated_1	RAC3
CDK12	0.000418441	-0.382867224610234	0.421	0.448	142.207	Ciliated_1	CDK12
AKT3	0.00429132	0.183377598262048	0.35	0.275	145.841	Ciliated_1	AKT3
SMARCC1	0.00454835	0.193073864852159	0.375	0.298	154.576	Ciliated_1	SMARCC1
THAP10	4.55854e-05	0.409971040583309	0.127	0.087	154.922	Ciliated_1	THAP10
ETV5	0.00457869	0.179313567394539	0.322	0.251	155.607	Ciliated_1	ETV5
SEPTIN10	0.00509726	0.19232700266749	0.304	0.235	173.23	Ciliated_1	SEPTIN10
DDX55	0.00538	0.322197582977025	0.216	0.163	182.839	Ciliated_1	DDX55
EXOSC5	0.00543234	0.25128956187203	0.172	0.123	184.618	Ciliated_1	EXOSC5
FAR1	0.00565288	0.168437370215224	0.362	0.286	192.113	Ciliated_1	FAR1
SLC12A4	0.00584638	0.40897897897784	0.122	0.083	198.689	Ciliated_1	SLC12A4
PLCXD1	0.00592499	0.312451604641326	0.142	0.099	201.361	Ciliated_1	PLCXD1
FXR1	0.00613249	-0.198144015137694	0.786	0.769	208.413	Ciliated_1	FXR1
MYORG	0.00620784	0.770651205632328	0.05	0.027	210.974	Ciliated_1	MYORG
SUCLG1	0.00638652	0.180958454269722	0.402	0.323	217.046	Ciliated_1	SUCLG1
LSM4	0.00640348	0.273476343112143	0.22	0.165	217.622	Ciliated_1	LSM4
YWHAB	0.00664546	-0.107284031313702	0.982	0.978	225.846	Ciliated_1	YWHAB
RAB7A	0.00671936	-0.142780933082716	0.921	0.91	228.357	Ciliated_1	RAB7A
GRINA	6.9266e-05	-0.395924946375811	0.442	0.464	235.4	Ciliated_1	GRINA
SLC33A1	0.00697682	-0.511907663963015	0.284	0.324	237.107	Ciliated_1	SLC33A1
MAPK3	0.007032	0.219749005493298	0.294	0.227	238.983	Ciliated_1	MAPK3
KIF20A	7.08689e-05	-109581557905299	0.136	0.175	24.0848	Ciliated_1	KIF20A
EFHC1	0.000744269	0.249956256155187	0.181	0.131	252.94	Ciliated_1	EFHC1
ATP2A1-AS1	0.00745498	0.648312316328037	0.062	0.036	253.357	Ciliated_1	ATP2A1-AS1
TCEAL9	0.00775796	0.136846815809457	0.77	0.683	263.654	Ciliated_1	TCEAL9
DEGS1	0.00785891	0.177057376962058	0.436	0.353	267.085	Ciliated_1	DEGS1
PMP22	0.00871604	0.272369467821183	0.164	0.117	296.215	Ciliated_1	PMP22
ANKRD13A	0.00885554	0.274223738451314	0.186	0.135	300.956	Ciliated_1	ANKRD13A
MCM6	0.008941	0.145170148876132	0.38	0.299	303.86	Ciliated_1	MCM6
PRRG4	0.00909719	0.288859034964032	0.169	0.122	309.168	Ciliated_1	PRRG4
XRN1	0.00966097	-0.472700614056186	0.312	0.349	328.328	Ciliated_1	XRN1
LINC00294	0.00966357	0.262662008041793	0.192	0.141	32.8416	Ciliated_1	LINC00294
LPGAT1	0.00994842	0.207095209644838	0.427	0.349	338.097	Ciliated_1	LPGAT1
SPAG1	0.0102226	0.317176928114186	0.149	0.105	347.417	Ciliated_1	SPAG1
CHCHD4	0.0104545	0.259287092199497	0.209	0.156	355.296	Ciliated_1	CHCHD4
BTN3A2	0.0107806	-0.598174217799503	0.226	0.267	366.38	Ciliated_1	BTN3A2
TFR2	0.0115852	0.751770577220333	0.047	0.025	393.724	Ciliated_1	TFR2
RPL27A	0.011925	-0.10148798430271	0.996	0.994	405.273	Ciliated_1	RPL27A
HUNK	0.0120094	0.770093763120022	0.041	0.02	408.138	Ciliated_1	HUNK
UBE2N	0.0129524	0.173461584820972	0.537	0.45	440.187	Ciliated_1	UBE2N
PTPRN	0.0135294	0.149376900965429	0.612	0.512	459.797	Ciliated_1	PTPRN
NUP153	0.0139242	0.166608752579617	0.416	0.333	473.214	Ciliated_1	NUP153
DISP3	0.0146829	0.72760723784808	0.064	0.037	49.9	Ciliated_1	DISP3
TIPARP	0.0148091	-0.349066881582109	0.508	0.53	503.289	Ciliated_1	TIPARP
RASSF7	0.0150354	0.61608767942034	0.074	0.045	510.977	Ciliated_1	RASSF7
RUNX2	0.0156644	-0.590110698726674	0.247	0.286	532.355	Ciliated_1	RUNX2
CKS2	0.0158594	-0.110953011332697	0.752	0.621	538.982	Ciliated_1	CKS2
TMEM205	0.0164341	-0.260873379618755	0.598	0.612	558.512	Ciliated_1	TMEM205
UGP2	0.0171183	0.123269800933557	0.466	0.379	581.765	Ciliated_1	UGP2
ERO1A	0.0171873	0.132376168590014	0.828	0.749	584.109	Ciliated_1	ERO1A
BRPF3	0.0174311	0.238572842594879	0.237	0.18	592.395	Ciliated_1	BRPF3
ALG5	0.0183472	0.223328534595738	0.247	0.187	62.3529	Ciliated_1	ALG5
PLXND1	0.0192877	0.503447326408088	0.082	0.051	655.492	Ciliated_1	PLXND1
CDCA7	0.0197319	0.296401228499513	0.155	0.11	670.588	Ciliated_1	CDCA7
SMOX	0.020273	-0.654094852289592	0.202	0.245	688.976	Ciliated_1	SMOX
GNPNAT1	0.0202974	0.178161532860954	0.385	0.308	68.9807	Ciliated_1	GNPNAT1
KIAA1549L	0.0214079	0.615603723225039	0.064	0.037	727.549	Ciliated_1	KIAA1549L
EFS	0.0233146	0.311411796433193	0.144	0.101	792.346	Ciliated_1	EFS
DCXR	0.0235041	0.18249423752762	0.383	0.308	798.786	Ciliated_1	DCXR
ERI2	0.00247141	0.391469003670567	0.11	0.074	839.909	Ciliated_1	ERI2
ARPIN	0.0249429	0.356441900857792	0.13	0.09	847.684	Ciliated_1	ARPIN
B3GLCT	0.0265639	0.24271415066732	0.211	0.158	902.773	Ciliated_1	B3GLCT
DDX10	0.0280699	-0.574261059946078	0.231	0.272	953.956	Ciliated_1	DDX10
VPS29	0.0303518	0.209796820549885	0.272	0.21	1031.51	Ciliated_1	VPS29
SUCLG2-DT	0.000311044	0.3342707786077	0.167	0.122	105.708	Ciliated_1	SUCLG2-DT
COX5A	0.0324697	0.171271372700436	0.616	0.533	1103.48	Ciliated_1	COX5A
UFM1	0.0327373	-0.288247650402071	0.626	0.623	1112.58	Ciliated_1	UFM1
JUNB	0.00328265	-0.238106426519086	0.886	0.865	1115.61	Ciliated_1	JUNB
METTL26	0.0333045	0.169916429441468	0.51	0.423	1131.85	Ciliated_1	METTL26
MEIS2	0.035253	0.189468893013906	0.381	0.306	1198.07	Ciliated_1	MEIS2
JAM2	0.0353057	0.215563162942896	0.269	0.207	1199.87	Ciliated_1	JAM2
NPTXR	0.0367415	0.237265349197277	0.205	0.152	124.866	Ciliated_1	NPTXR
ZFP36	0.0368888	-0.285381697164149	0.792	0.774	1253.67	Ciliated_1	ZFP36
CAVIN3	0.0373758	-0.315023524538849	0.486	0.505	1270.22	Ciliated_1	CAVIN3
TMEM14B	0.0378956	0.17452576420084	0.459	0.378	1287.88	Ciliated_1	TMEM14B
GNAZ	0.0391459	0.597811642913121	0.058	0.033	1330.37	Ciliated_1	GNAZ
ORC3	0.0398442	0.268693235287017	0.178	0.131	1354.11	Ciliated_1	ORC3
CYB5R2	0.0398521	0.191916071138054	0.324	0.257	1354.37	Ciliated_1	CYB5R2
SMARCA2	0.0412366	0.32265956558588	0.199	0.149	1401.42	Ciliated_1	SMARCA2
GPR137	0.0440985	0.234818284772371	0.206	0.153	149.869	Ciliated_1	GPR137
CYCS	0.0450759	0.132135567560324	0.673	0.576	1531.9	Ciliated_1	CYCS
N4BP2	0.0460351	0.410600445908468	0.109	0.073	1564.5	Ciliated_1	N4BP2
BRCC3	0.0542477	0.19046990356596	0.247	0.189	1843.61	Ciliated_1	BRCC3
NSL1	0.0576003	0.191705752795181	0.299	0.233	1957.55	Ciliated_1	NSL1
KIF5C	0.0594314	0.242636562468303	0.185	0.136	2019.77	Ciliated_1	KIF5C
SEC31A	0.0649829	-0.228447501162762	0.694	0.694	2208.44	Ciliated_1	SEC31A
SNHG29	0.0651013	-0.188449266165644	0.912	0.89	2212.47	Ciliated_1	SNHG29
CFAP20DC	0.0666454	0.331260853094758	0.189	0.14	2264.94	Ciliated_1	CFAP20DC
FAM167A	0.0670937	0.345682389300793	0.132	0.092	2280.18	Ciliated_1	FAM167A
C12orf4	0.0681886	0.311449540184838	0.146	0.103	2317.39	Ciliated_1	C12orf4
IMMT	0.0697307	0.217115767521142	0.335	0.268	2369.8	Ciliated_1	IMMT
CSNK2A1	0.0728635	-0.290370131277869	0.596	0.597	2476.27	Ciliated_1	CSNK2A1
CRELD2	0.0730815	0.211967106284004	0.279	0.217	2483.67	Ciliated_1	CRELD2
SNRPA	0.0738472	0.173155405621599	0.415	0.335	2509.7	Ciliated_1	SNRPA
VMA21	0.0744232	0.207683422916897	0.381	0.308	2529.27	Ciliated_1	VMA21
TCIRG1	0.0800733	0.366652921872211	0.14	0.099	2721.29	Ciliated_1	TCIRG1
USP48	0.0828581	0.220782948946791	0.319	0.252	2815.93	Ciliated_1	USP48
MGLL	0.0834034	0.149562185872868	0.532	0.442	2834.47	Ciliated_1	MGLL
ACADM	0.0840999	0.270601364950842	0.209	0.157	2858.13	Ciliated_1	ACADM
TUBGCP5	0.0084347	0.334688289170719	0.127	0.088	2866.53	Ciliated_1	TUBGCP5
TMEM18	0.0902328	0.21097506346832	0.31	0.244	3.06656	Ciliated_1	TMEM18
CDS2	0.0905547	0.212659111282315	0.226	0.17	3077.5	Ciliated_1	CDS2
ASPH	0.0939395	0.116288300817349	0.747	0.654	3192.54	Ciliated_1	ASPH
HMGA1	0.100294	0.156878826036475	0.68	0.598	3408.48	Ciliated_1	HMGA1
PLIN3	0.100322	-0.302688212135586	0.563	0.57	3409.43	Ciliated_1	PLIN3
HMGCS1	0.10152	0.140980021342051	0.471	0.389	3450.16	Ciliated_1	HMGCS1
SELENON	0.101726	0.224786334252	0.193	0.142	3457.14	Ciliated_1	SELENON
AGO2	0.107344	0.198794665330822	0.371	0.298	3648.09	Ciliated_1	AGO2
TMSB15B	0.109014	0.403587660793121	0.103	0.069	3704.83	Ciliated_1	TMSB15B
MOXD1	0.112141	0.341234552543287	0.138	0.097	3811.12	Ciliated_1	MOXD1
BAD	0.113221	0.269820658703858	0.162	0.117	3847.82	Ciliated_1	BAD
TAF1D	0.115413	-0.275639493910296	0.661	0.662	3922.3	Ciliated_1	TAF1D
PTS	0.1208	0.205809679462417	0.283	0.22	4105.4	Ciliated_1	PTS
TAOK2	0.121079	0.240234445482904	0.225	0.171	4114.86	Ciliated_1	TAOK2
TIMM10	0.126433	0.210304031172691	0.301	0.237	42.9681	Ciliated_1	TIMM10
SP2	0.127285	0.339192522474069	0.132	0.093	4325.79	Ciliated_1	SP2
C3orf14	0.131694	0.207774176965197	0.214	0.161	4475.63	Ciliated_1	C3orf14
FDXR	0.132458	0.433712341172815	0.115	0.079	4501.58	Ciliated_1	FDXR
NUP214	0.137619	0.21945732789574	0.255	0.197	4676.99	Ciliated_1	NUP214
IQCC	0.147246	0.958126821895952	0.035	0.017	5004.14	Ciliated_1	IQCC
BBS2	0.148196	0.384277758549976	0.1	0.066	5036.44	Ciliated_1	BBS2
CSTF2T	0.14908	0.221729545176528	0.274	0.214	5066.47	Ciliated_1	CSTF2T
LHFPL6	0.15138	0.160331264216513	0.278	0.214	5144.64	Ciliated_1	LHFPL6
IFT80	0.15427	0.301308197430566	0.182	0.134	5242.88	Ciliated_1	IFT80
FSCN1	0.155691	0.162343155212236	0.523	0.438	5291.15	Ciliated_1	FSCN1
SFXN1	0.156754	0.17388858172744	0.426	0.348	532.728	Ciliated_1	SFXN1
SFMBT1	0.160751	0.37627636663521	0.134	0.094	5463.13	Ciliated_1	SFMBT1
NFIL3	0.173661	-0.725436963300744	0.128	0.168	5901.85	Ciliated_1	NFIL3
ADAP1	0.181969	-128305315124581	0.031	0.059	6184.22	Ciliated_1	ADAP1
EIF4EBP2	0.184047	0.198872390447696	0.408	0.333	6254.83	Ciliated_1	EIF4EBP2
SNRPA1	0.184359	0.201272958314953	0.34	0.272	6265.44	Ciliated_1	SNRPA1
ZNF180	0.18521	0.378033138015623	0.122	0.084	6294.37	Ciliated_1	ZNF180
RCC2	0.190435	0.189281694527173	0.404	0.33	6471.94	Ciliated_1	RCC2
SF3A2	0.192262	0.223521147131351	0.331	0.264	6534.03	Ciliated_1	SF3A2
CASP2	0.194209	0.326374847406646	0.155	0.112	660.021	Ciliated_1	CASP2
DPY19L4	0.196676	0.21628276950568	0.264	0.204	6684.05	Ciliated_1	DPY19L4
CCN2	0.197604	0.251014098424853	0.138	0.097	6715.58	Ciliated_1	CCN2
ANKRD44	0.00197705	0.517420851450349	0.076	0.048	671.901	Ciliated_1	ANKRD44
C1orf21	0.203245	0.192964629262536	0.332	0.265	690.728	Ciliated_1	C1orf21
PPP2R2D	0.204228	0.178641020871914	0.333	0.264	6940.68	Ciliated_1	PPP2R2D
CD63	0.210799	-0.145930675340266	0.901	0.89	7164.01	Ciliated_1	CD63
MAZ	0.215378	0.156020821983139	0.64	0.543	7319.61	Ciliated_1	MAZ
STRN4	0.216275	0.161724602841239	0.521	0.433	735.009	Ciliated_1	STRN4
KCNC4	0.226481	0.654737759176618	0.056	0.032	769.696	Ciliated_1	KCNC4
PDK3	0.232233	0.263062116492059	0.154	0.11	7892.43	Ciliated_1	PDK3
TPM2	0.0232953	0.133228802449412	0.417	0.337	7916.92	Ciliated_1	TPM2
UMPS	0.235515	0.195793141724351	0.31	0.245	8003.98	Ciliated_1	UMPS
ADAMTS2	0.235821	0.282742960114452	0.138	0.098	8014.39	Ciliated_1	ADAMTS2
PGRMC1	0.237587	0.187992099206957	0.272	0.211	8074.41	Ciliated_1	PGRMC1
EFNA5	0.0237635	0.241232036015281	0.177	0.129	8076.02	Ciliated_1	EFNA5
EHD4	0.26151	0.165077512214315	0.367	0.294	8887.43	Ciliated_1	EHD4
CTDSPL2	0.263146	0.182619510707804	0.321	0.253	894.3	Ciliated_1	CTDSPL2
HPF1	0.280453	0.195466513550336	0.343	0.276	9531.18	Ciliated_1	HPF1
TMEM237	0.028148	0.241546158212733	0.231	0.177	9566.1	Ciliated_1	TMEM237
OSGIN2	0.282579	0.187039760737165	0.281	0.219	9603.46	Ciliated_1	OSGIN2
RCCD1	0.283139	0.371724980883575	0.144	0.104	9622.48	Ciliated_1	RCCD1
MRPL11	0.284454	0.304489451861235	0.168	0.123	9667.17	Ciliated_1	MRPL11
UROD	0.294023	0.189804938183287	0.318	0.252	9992.38	Ciliated_1	UROD
TCF3	0.30117	0.165402811358998	0.315	0.249	10235.3	Ciliated_1	TCF3
GABPB1	0.30909	0.239956418103211	0.204	0.154	10504.4	Ciliated_1	GABPB1
USP31	0.314467	0.280644832962908	0.172	0.126	10687.1	Ciliated_1	USP31
TOPORS	0.330573	0.291110804876234	0.159	0.115	11234.5	Ciliated_1	TOPORS
CCNA1	0.331044	-100429591886135	0.056	0.089	11250.5	Ciliated_1	CCNA1
GPR19	0.336014	150383017847205	0.017	0.006	11419.4	Ciliated_1	GPR19
GIPC1	0.342884	-0.549502094061477	0.256	0.291	11652.9	Ciliated_1	GIPC1
ARFGEF2	0.358549	-0.459901812704334	0.301	0.337	12185.3	Ciliated_1	ARFGEF2
MYL12A	0.0360247	0.134479265254888	0.674	0.58	12243	Ciliated_1	MYL12A
ANKLE1	0.363469	0.741637961409468	0.046	0.025	12352.5	Ciliated_1	ANKLE1
ERLEC1	0.374839	-0.334827143594974	0.457	0.474	12738.9	Ciliated_1	ERLEC1
DDX11-AS1	0.398261	0.49039402492847	0.064	0.038	13534.9	Ciliated_1	DDX11-AS1
LDHB	0.447224	0.150710912471389	0.598	0.513	15198.9	Ciliated_1	LDHB
RIF1	0.469671	0.154236261817787	0.606	0.519	15961.8	Ciliated_1	RIF1
COA1	0.476814	0.140161249145303	0.543	0.453	16204.5	Ciliated_1	COA1
STMN3	0.486181	0.247282499908974	0.189	0.14	16522.8	Ciliated_1	STMN3
RHOBTB2	0.490733	0.490356062503253	0.072	0.045	16677.6	Ciliated_1	RHOBTB2
SREK1	0.493992	0.15112596588902	0.597	0.505	16788.3	Ciliated_1	SREK1
CARM1	0.510922	-0.441542350814577	0.369	0.392	17363.7	Ciliated_1	CARM1
TCF12	0.530766	-0.378673147967183	0.428	0.45	18038.1	Ciliated_1	TCF12
SLC35D2	0.554745	-0.880821575476522	0.085	0.12	18853	Ciliated_1	SLC35D2
CISD2	0.579575	0.191503322172599	0.404	0.33	19696.9	Ciliated_1	CISD2
SUV39H2	0.592466	0.530563907134186	0.075	0.047	20135	Ciliated_1	SUV39H2
ARPP19	0.599212	0.165460421264792	0.448	0.368	20364.2	Ciliated_1	ARPP19
SNRNP27	0.628099	0.183745087892443	0.328	0.262	21345.9	Ciliated_1	SNRNP27
PRKCSH	0.631819	0.134554175415802	0.752	0.666	21472.4	Ciliated_1	PRKCSH
CNPY3	0.632838	0.283734506290491	0.202	0.153	21507	Ciliated_1	CNPY3
MARCHF6	0.634804	0.155996069817268	0.551	0.464	21573.8	Ciliated_1	MARCHF6
CMPK1	0.654775	0.162761773005065	0.491	0.409	22252.5	Ciliated_1	CMPK1
BMPR2	0.701788	-0.429937853869534	0.355	0.386	23850.3	Ciliated_1	BMPR2
TBCD	0.715787	0.404024552943361	0.096	0.064	24326	Ciliated_1	TBCD
OTULIN	0.733429	0.290514536971019	0.153	0.111	24925.6	Ciliated_1	OTULIN
ZNF100	0.747765	0.731461953331405	0.049	0.028	25412.8	Ciliated_1	ZNF100
TMEM214	0.752068	0.134796850486784	0.526	0.437	25559	Ciliated_1	TMEM214
MCMBP	0.0760427	0.199232573179784	0.288	0.228	25843.1	Ciliated_1	MCMBP
SERP1	0.827304	-0.263687447985077	0.629	0.625	28115.9	Ciliated_1	SERP1
ARHGEF9	0.861169	0.337059340463783	0.125	0.087	29266.8	Ciliated_1	ARHGEF9
RPN1	0.877503	0.122780209972688	0.835	0.761	29821.9	Ciliated_1	RPN1
BEND3	0.087771	0.784187420954495	0.034	0.017	29829	Ciliated_1	BEND3
ZC3H18	0.898098	0.267385290471267	0.174	0.128	30521.9	Ciliated_1	ZC3H18
RAB29	0.911927	-0.432119182184944	0.339	0.37	30991.8	Ciliated_1	RAB29
DHCR7	0.921165	0.17130816761298	0.326	0.259	31305.8	Ciliated_1	DHCR7
ARHGEF12	0.954411	-0.43224553476574	0.351	0.38	32435.6	Ciliated_1	ARHGEF12
GSTM3	0.971774	0.383866111347631	0.125	0.088	33025.7	Ciliated_1	GSTM3
MLH1	0.98654	0.17629822822735	0.411	0.337	33527.6	Ciliated_1	MLH1
CDC7	0.989134	0.264971522728766	0.162	0.118	33615.7	Ciliated_1	CDC7
MME	0.995961	0.119722947898186	0.895	0.836	33847.7	Ciliated_1	MME
OSTM1	1.01013	-0.379659187136733	0.344	0.379	34329.2	Ciliated_1	OSTM1
ITGA1	1.03795	0.211604495274073	0.274	0.215	35274.7	Ciliated_1	ITGA1
NEDD1	1.0925	0.146207847285355	0.309	0.246	37128.5	Ciliated_1	NEDD1
NUDCD1	1.11597	0.26214804324736	0.206	0.157	37926.4	Ciliated_1	NUDCD1
KLF3	1.13243	-0.646391128123173	0.173	0.212	38485.5	Ciliated_1	KLF3
LHFPL2	1.13276	-0.436853738069799	0.342	0.372	38496.8	Ciliated_1	LHFPL2
WDR53	1.14294	0.403689439333221	0.114	0.079	38842.9	Ciliated_1	WDR53
GNA15	1.21312	110534451873589	0.028	0.013	41227.8	Ciliated_1	GNA15
HSPA1A	0.121394	-0.232768818240044	0.885	0.861	41255.7	Ciliated_1	HSPA1A
NET1	1.22224	0.236506583071717	0.251	0.195	41537.8	Ciliated_1	NET1
FTL	1.28029	-0.165200975290076	0.995	0.995	43510.5	Ciliated_1	FTL
RAE1	1.29627	0.1438624685564	0.562	0.474	44053.6	Ciliated_1	RAE1
NLGN1	1.35677	-0.824202243439102	0.102	0.139	46109.8	Ciliated_1	NLGN1
ENSG00000227598	1.369	0.767606980989883	0.052	0.03	46525.6	Ciliated_1	ENSG00000227598
TACC1	1.42904	0.144552229161901	0.55	0.459	4856.58	Ciliated_1	TACC1
MYL6	0.144014	0.114813558270301	0.865	0.808	48943.3	Ciliated_1	MYL6
ALPK1	1.45739	-0.824329327943077	0.086	0.122	49529.4	Ciliated_1	ALPK1
TCP11L1	1.48065	0.40755390106967	0.11	0.076	50319.9	Ciliated_1	TCP11L1
PTPN14	1.53836	-0.309525457383208	0.558	0.564	52281.3	Ciliated_1	PTPN14
RCN2	1.56659	0.184780023944961	0.256	0.198	53240.4	Ciliated_1	RCN2
PABPC1L	1.58188	0.309655660566332	0.17	0.126	53760.1	Ciliated_1	PABPC1L
EP300	1.62887	-0.338587062479448	0.469	0.49	55357.2	Ciliated_1	EP300
ADAR	0.166884	-0.384289443445967	0.397	0.42	5671.55	Ciliated_1	ADAR
KLF9	1.70053	-0.749639802857444	0.11	0.147	57792.6	Ciliated_1	KLF9
CORO2B	1.77117	0.883000327856422	0.037	0.019	60193.2	Ciliated_1	CORO2B
PEDS1	1.78647	0.213336850751266	0.249	0.193	60713.2	Ciliated_1	PEDS1
GCSH	1.83653	0.263006261171585	0.144	0.104	6241.46	Ciliated_1	GCSH
NDUFA4	1.9165	0.123413883506539	0.862	0.811	65132.2	Ciliated_1	NDUFA4
KYNU	1.96169	-0.575062010698411	0.236	0.274	66667.9	Ciliated_1	KYNU
CCDC74B	0.198804	0.808274571366572	0.034	0.017	67563.6	Ciliated_1	CCDC74B
ARMCX1	2.06499	-0.669242827052834	0.168	0.206	7017.86	Ciliated_1	ARMCX1
ENOPH1	2.08535	0.260949965707449	0.215	0.165	70870.6	Ciliated_1	ENOPH1
NCOA4	2.10062	-0.308929896332305	0.504	0.519	71389.7	Ciliated_1	NCOA4
NDUFAF6	2.12584	0.360864133622797	0.105	0.072	72246.7	Ciliated_1	NDUFAF6
VKORC1L1	2.13033	0.227508511718356	0.212	0.162	72399.2	Ciliated_1	VKORC1L1
RGCC	2.17885	0.240042951316756	0.129	0.091	74048.3	Ciliated_1	RGCC
MYL12B	2.23791	0.12855248977103	0.753	0.67	76055.4	Ciliated_1	MYL12B
NSD3	2.31952	0.131464809756465	0.631	0.537	78828.7	Ciliated_1	NSD3
AP1S2	2.39266	0.113080222889468	0.357	0.283	81314.6	Ciliated_1	AP1S2
PSD3	2.45016	-0.498674936651345	0.291	0.324	83268.7	Ciliated_1	PSD3
RPL5	2.46102	-0.10765314636514	0.989	0.986	83637.9	Ciliated_1	RPL5
RBM10	2.48413	0.215041277074257	0.209	0.159	84423	Ciliated_1	RBM10
FKBP14	2.52974	-0.359499396419804	0.388	0.417	85973.1	Ciliated_1	FKBP14
TTL	0.271095	0.167904879084207	0.36	0.291	92131.6	Ciliated_1	TTL
PFKL	2.71375	0.27628638100553	0.18	0.135	92226.9	Ciliated_1	PFKL
FBXO21	2.7463	0.192281428080011	0.312	0.249	93333.1	Ciliated_1	FBXO21
C1orf43	2.75336	-0.220855259694577	0.653	0.647	93573.1	Ciliated_1	C1orf43
ST3GAL6-AS1	0.281005	10650162315359	0.024	0.01	95499.6	Ciliated_1	ST3GAL6-AS1
ENSG00000289474	2.82763	0.251716373874883	0.187	0.141	9609.69	Ciliated_1	ENSG00000289474
ENSG00000224905	3.00565	0.239168324872933	0.259	0.204	10214.7	Ciliated_1	ENSG00000224905
EYA4	3.01462	-0.590682426229423	0.186	0.225	102452	Ciliated_1	EYA4
ATG101	3.02293	0.231734323045093	0.201	0.152	102734	Ciliated_1	ATG101
USP49	3.08771	0.784424358193126	0.042	0.023	104936	Ciliated_1	USP49
AFF4	3.13969	-0.333248361830356	0.446	0.468	106702	Ciliated_1	AFF4
LETM2	3.20824	0.422297966361932	0.088	0.058	109032	Ciliated_1	LETM2
RIC8A	3.29236	0.15669647617393	0.328	0.26	111891	Ciliated_1	RIC8A
SDHA	3.30074	0.268991120230285	0.145	0.105	112176	Ciliated_1	SDHA
ENSG00000258017	3.30663	0.437810800780824	0.093	0.062	112376	Ciliated_1	ENSG00000258017
PRADC1	3.33981	0.835593737856459	0.038	0.02	113503	Ciliated_1	PRADC1
SEC62	3.35676	-0.223607007947569	0.697	0.685	114079	Ciliated_1	SEC62
ATP5F1B	3.36041	-0.225878934900441	0.69	0.679	114203	Ciliated_1	ATP5F1B
SAA1	3.63088	0.256036769723717	0.237	0.186	12339.5	Ciliated_1	SAA1
CLTC	3.71244	-0.153740368818708	0.864	0.844	126167	Ciliated_1	CLTC
SAR1A	0.386334	-0.355455496082161	0.584	0.575	131296	Ciliated_1	SAR1A
PTPN18	3.91088	0.255630660801155	0.162	0.119	132911	Ciliated_1	PTPN18
HTRA2	3.9452	0.251048785537839	0.172	0.128	134078	Ciliated_1	HTRA2
SLC44A2	4.00011	0.194992829758412	0.168	0.124	135944	Ciliated_1	SLC44A2
MIS12	4.08285	0.211918881672241	0.207	0.157	138756	Ciliated_1	MIS12
VPS25	4.109	0.182924725079848	0.345	0.278	139644	Ciliated_1	VPS25
ATP2A2	4.14562	0.121971361371702	0.783	0.7	140889	Ciliated_1	ATP2A2
OLFM2	4.17511	104741788557352	0.027	0.013	141891	Ciliated_1	OLFM2
AGGF1	4.20269	0.288467972971382	0.149	0.108	142828	Ciliated_1	AGGF1
C2CD4C	4.37538	0.70622741980814	0.036	0.018	14869.7	Ciliated_1	C2CD4C
SLC7A11	4.61663	-0.779435349879394	0.146	0.183	156896	Ciliated_1	SLC7A11
KRT80	4.78985	-106969435371704	0.058	0.089	162783	Ciliated_1	KRT80
ENSG00000282943	4.81346	0.616554483769246	0.061	0.037	163586	Ciliated_1	ENSG00000282943
EI24	4.86778	0.15247636478309	0.679	0.59	165431	Ciliated_1	EI24
ZNF85	4.95083	0.53329974029122	0.077	0.05	168254	Ciliated_1	ZNF85
L2HGDH	4.98695	0.362492922842485	0.104	0.071	169481	Ciliated_1	L2HGDH
CSNK1E	5.14561	0.129721430305889	0.651	0.558	174873	Ciliated_1	CSNK1E
TDP1	5.19583	0.383035833405058	0.133	0.096	176580	Ciliated_1	TDP1
DSP	5.25057	-0.722051768424133	0.136	0.173	178440	Ciliated_1	DSP
VBP1	5.33371	0.180051553535721	0.385	0.315	181266	Ciliated_1	VBP1
ENSG00000290574	0.541164	-0.201519780869003	0.758	0.753	183914	Ciliated_1	ENSG00000290574
DSTN	5.61052	0.115041569082782	0.815	0.748	190674	Ciliated_1	DSTN
RPL38	5.79689	-0.102294136140288	0.986	0.986	19700.7	Ciliated_1	RPL38
NAAA	0.598343	0.247120896307869	0.211	0.162	203347	Ciliated_1	NAAA
SEC61B	6.17769	-0.22986409543396	0.614	0.616	20994.9	Ciliated_1	SEC61B
IRF2BP2	6.54989	-0.261526413723722	0.59	0.599	222598	Ciliated_1	IRF2BP2
CSNK2B	6.9153	0.15580129381351	0.414	0.338	235016	Ciliated_1	CSNK2B
STARD3NL	7.09561	0.146392165335328	0.475	0.392	241144	Ciliated_1	STARD3NL
BIRC2	7.34209	0.163249570182327	0.403	0.332	249521	Ciliated_1	BIRC2
CTDSP1	7.51036	0.184752686825765	0.34	0.274	255240	Ciliated_1	CTDSP1
BCAT2	0.753678	0.302377134072886	0.141	0.102	256137	Ciliated_1	BCAT2
PPME1	7.56626	0.18309431342289	0.316	0.255	257139	Ciliated_1	PPME1
SYCE2	0.763048	0.759689592107282	0.046	0.026	259322	Ciliated_1	SYCE2
TRIB3	7.72489	-0.896410238647421	0.077	0.11	262530	Ciliated_1	TRIB3
ENSG00000290876	7.74928	0.51613654834353	0.068	0.043	263359	Ciliated_1	ENSG00000290876
ATP2B1	7.8081	-0.184761366757524	0.941	0.925	26535.8	Ciliated_1	ATP2B1
NUBP2	8.05846	0.200430332842344	0.325	0.262	273867	Ciliated_1	NUBP2
PPP3R1	8.24202	0.203095108426919	0.24	0.186	280105	Ciliated_1	PPP3R1
ZRANB2	0.830737	-0.218745004153477	0.694	0.692	282326	Ciliated_1	ZRANB2
PARP9	8.34305	-0.614637195286575	0.187	0.224	283539	Ciliated_1	PARP9
ASRGL1	8.50027	0.877649974368331	0.036	0.019	28888.2	Ciliated_1	ASRGL1
SEPTIN2	8.50495	0.126100409802719	0.842	0.78	289041	Ciliated_1	SEPTIN2
FAAP20	8.60818	0.208563603058837	0.19	0.143	292549	Ciliated_1	FAAP20
MZT2B	8.61314	0.182905356143227	0.289	0.23	292718	Ciliated_1	MZT2B
FAM162A	0.865987	0.158711629996756	0.324	0.258	294306	Ciliated_1	FAM162A
FAM219A	9.06485	0.107619757417422	0.568	0.476	30806.9	Ciliated_1	FAM219A
POMK	9.06715	0.215586620519813	0.25	0.196	308147	Ciliated_1	POMK
PCDH10-DT	9.47488	0.811171669165134	0.029	0.014	322004	Ciliated_1	PCDH10-DT
IER3-AS1	0.975914	0.245730812712669	0.142	0.102	331664	Ciliated_1	IER3-AS1
ADGB	9.88783	0.225342838690176	0.216	0.166	336038	Ciliated_1	ADGB
PMM1	1.02583	0.291268147026976	0.163	0.121	348630	Ciliated_1	PMM1
TSC1	10.273	-0.567134287125801	0.178	0.216	349127	Ciliated_1	TSC1
CIC	10.3924	0.203144267531477	0.341	0.277	353184	Ciliated_1	CIC
SP3	10.5658	0.17022341793795	0.254	0.198	359078	Ciliated_1	SP3
TOR1AIP1	1.06917	0.158369821759308	0.331	0.265	363356	Ciliated_1	TOR1AIP1
AP3D1	10.7209	-0.371394676786335	0.435	0.45	364349	Ciliated_1	AP3D1
RMDN1	11.3291	0.259201471108157	0.198	0.151	385019	Ciliated_1	RMDN1
SLC43A3	11.4924	0.131071362193866	0.618	0.528	390569	Ciliated_1	SLC43A3
TRMT112	11.647	-0.18752365582013	0.702	0.702	395824	Ciliated_1	TRMT112
YKT6	11.9651	-0.419058068497006	0.311	0.344	406633	Ciliated_1	YKT6
CTNNBIP1	1.21292	0.311875771538413	0.142	0.104	412210	Ciliated_1	CTNNBIP1
CEBPD	12.218	-0.435573273826488	0.439	0.461	41522.9	Ciliated_1	CEBPD
APAF1	12.3346	0.366765507909838	0.113	0.079	419190	Ciliated_1	APAF1
TXLNA	12.8356	0.188812521877492	0.306	0.245	436218	Ciliated_1	TXLNA
TMEM68	12.8668	0.236909755828127	0.171	0.128	437277	Ciliated_1	TMEM68
MAN2A1	12.8958	0.124950253162418	0.492	0.413	438265	Ciliated_1	MAN2A1
FBXO22	13.6538	0.188404240499966	0.178	0.133	464023	Ciliated_1	FBXO22
CAD	13.7298	0.239277510863766	0.139	0.1	466607	Ciliated_1	CAD
ZNF618	14.9705	-0.569613939066573	0.214	0.25	508774	Ciliated_1	ZNF618
RNF168	15.0239	0.194509083131094	0.29	0.231	510587	Ciliated_1	RNF168
DRAP1	15.0277	0.136019211435897	0.571	0.484	510717	Ciliated_1	DRAP1
C2CD3	15.2005	0.345992104285557	0.113	0.079	516590	Ciliated_1	C2CD3
DAB2IP	15.2569	0.306643151100118	0.116	0.082	518506	Ciliated_1	DAB2IP
MSANTD3	15.4596	0.126399508665523	0.607	0.517	525395	Ciliated_1	MSANTD3
CSTF1	1.54778	0.136161590236908	0.38	0.306	526013	Ciliated_1	CSTF1
TLNRD1	16.4411	0.267079895517287	0.163	0.122	55875.1	Ciliated_1	TLNRD1
GRPEL2	1.64998	0.193737192365599	0.193	0.146	560747	Ciliated_1	GRPEL2
TNKS1BP1	16.9078	-0.324402880381689	0.508	0.515	574611	Ciliated_1	TNKS1BP1
ENSG00000284024	17.324	0.48533941922767	0.067	0.042	588755	Ciliated_1	ENSG00000284024
NENF	17.3373	0.219849966618517	0.231	0.18	589208	Ciliated_1	NENF
LARP6	17.6507	-0.54561673725527	0.225	0.261	599860	Ciliated_1	LARP6
GPR108	17.7374	-0.352470069373814	0.41	0.432	602807	Ciliated_1	GPR108
GET1	17.8855	0.296993337735394	0.142	0.103	607840	Ciliated_1	GET1
RPS27	1.80326	-0.105699259001379	0.989	0.984	61283.8	Ciliated_1	RPS27
TMEM11	18.1756	0.376305555139656	0.107	0.075	617697	Ciliated_1	TMEM11
MTMR1	1.8268	0.460492144327382	0.084	0.056	620840	Ciliated_1	MTMR1
RPS12	19.2651	-0.145857156436634	0.926	0.913	654725	Ciliated_1	RPS12
ATP13A3	19.9661	0.120666891317169	0.653	0.562	67854.7	Ciliated_1	ATP13A3
GPC1	20.3285	0.254364976083465	0.178	0.134	690864	Ciliated_1	GPC1
OSGEP	21.8694	0.417037421377744	0.097	0.066	743232	Ciliated_1	OSGEP
ERG28	22.049	0.138883078882204	0.453	0.374	749336	Ciliated_1	ERG28
EIF2S1	22.1982	0.140042950983299	0.366	0.297	754407	Ciliated_1	EIF2S1
ERP44	22.2417	-0.21855981149185	0.635	0.634	75588.3	Ciliated_1	ERP44
ENSG00000248710	22.2432	0.378908967214221	0.112	0.079	755934	Ciliated_1	ENSG00000248710
NANS	2.25587	0.194555899902076	0.248	0.195	766659	Ciliated_1	NANS
RPL30	22.5596	-0.112882278800337	0.965	0.954	766686	Ciliated_1	RPL30
HIF1A	22.6826	-0.310533979113639	0.54	0.548	770867	Ciliated_1	HIF1A
ADGRA3	23.7679	0.254591018643366	0.178	0.135	807752	Ciliated_1	ADGRA3
TFAP2C	23.9198	-0.568825889780663	0.248	0.283	812914	Ciliated_1	TFAP2C
ACD	24.4521	0.281588761453237	0.137	0.099	8310.06	Ciliated_1	ACD
NSA2	24.5202	-0.18479810227335	0.768	0.752	833320	Ciliated_1	NSA2
TRIM45	25.3803	0.600634179004039	0.053	0.031	862548	Ciliated_1	TRIM45
H19	25.6048	153371356187182	0.014	0.005	8701.8	Ciliated_1	H19
PTX3	27.0859	-0.614622635110519	0.523	0.526	920514	Ciliated_1	PTX3
DDAH1	27.8581	0.547154404434088	0.047	0.027	946758	Ciliated_1	DDAH1
SLC12A2	27.9973	0.249250988568081	0.211	0.164	951489	Ciliated_1	SLC12A2
NDUFB1	0.288324	0.163278325263181	0.267	0.21	979868	Ciliated_1	NDUFB1
TRPS1	29.2765	-0.517508224113332	0.269	0.302	994963	Ciliated_1	TRPS1
RBM15	30.228	0.346486616781436	0.137	0.1	1.0273e+06	Ciliated_1	RBM15
SPAG9	30.3913	-0.423561933414867	0.42	0.436	1.03285e+06	Ciliated_1	SPAG9
HROB	30.3982	0.656571027527237	0.058	0.036	1.03308e+06	Ciliated_1	HROB
EME1	30.6876	0.718382415943744	0.05	0.029	1.04292e+06	Ciliated_1	EME1
ITPRIPL2	30.6912	-0.501495795090147	0.225	0.262	1.04304e+06	Ciliated_1	ITPRIPL2
ZDHHC4	30.9311	0.16573518104842	0.305	0.243	1.05119e+06	Ciliated_1	ZDHHC4
RNF157	31.4837	0.51941021579972	0.062	0.039	1.06998e+06	Ciliated_1	RNF157
TBC1D1	31.7441	0.209105702956695	0.244	0.192	1.07882e+06	Ciliated_1	TBC1D1
TET1	32.7959	0.314895754856876	0.142	0.104	1.11457e+06	Ciliated_1	TET1
ZW10	33.0472	0.338342392936704	0.1	0.069	1.12311e+06	Ciliated_1	ZW10
RNF13	33.5258	-0.552865870149502	0.215	0.25	1.13937e+06	Ciliated_1	RNF13
MRPL13	34.568	0.189528822656317	0.209	0.161	117479	Ciliated_1	MRPL13
TPD52	3.5062	0.203219905657308	0.159	0.118	119158	Ciliated_1	TPD52
IRS1	35.7648	-0.590442834058366	0.213	0.247	1.21547e+06	Ciliated_1	IRS1
NPHP4	36.253	0.458070927739124	0.082	0.054	1.23206e+06	Ciliated_1	NPHP4
FIBP	37.1834	0.146464012112624	0.286	0.226	1.26368e+06	Ciliated_1	FIBP
CSRP3-AS1	37.4922	155968914455378	0.014	0.005	1.27417e+06	Ciliated_1	CSRP3-AS1
YWHAZ	37.6761	-0.114568584200665	0.948	0.938	1.28042e+06	Ciliated_1	YWHAZ
MAP4K2	38.2823	0.408014719852588	0.093	0.064	1.30102e+06	Ciliated_1	MAP4K2
TPP2	39.1434	0.133666941562644	0.37	0.3	1.33029e+06	Ciliated_1	TPP2
TSPYL2	39.5293	0.168921457378878	0.305	0.245	1.3434e+06	Ciliated_1	TSPYL2
EGFL7	39.5735	0.606653782129146	0.053	0.031	1.34491e+06	Ciliated_1	EGFL7
LMBRD2	39.7384	0.289949060822173	0.124	0.089	1.35051e+06	Ciliated_1	LMBRD2
RAB5B	40.613	-0.301143889341501	0.497	0.506	1.38023e+06	Ciliated_1	RAB5B
CYP26B1	40.9229	0.882551769445024	0.024	0.01	139077	Ciliated_1	CYP26B1
TRIM24	41.2741	0.288735478043828	0.162	0.122	1.4027e+06	Ciliated_1	TRIM24
SLC16A10	41.6654	0.923409951061127	0.026	0.012	1.416e+06	Ciliated_1	SLC16A10
LINC00342	42.1883	0.233226773174588	0.245	0.194	1.43377e+06	Ciliated_1	LINC00342
EMP1	44.237	-0.373272045995569	0.479	0.491	1.5034e+06	Ciliated_1	EMP1
VOPP1	44.2394	0.119162812002327	0.563	0.475	1.50348e+06	Ciliated_1	VOPP1
FNDC3B	45.4768	-0.206770701547477	0.8	0.782	1.54553e+06	Ciliated_1	FNDC3B
METTL17	47.435	0.157241489394522	0.328	0.265	1.61208e+06	Ciliated_1	METTL17
TRIM8	48.5517	-0.485036358174184	0.289	0.318	1.65003e+06	Ciliated_1	TRIM8
ENSG00000170846	48.9753	0.665252252882559	0.048	0.028	1.66443e+06	Ciliated_1	ENSG00000170846
THRAP3	49.7406	0.118016089051139	0.571	0.481	1.69044e+06	Ciliated_1	THRAP3
PDZD11	50.7949	0.201845829893386	0.238	0.187	1.72626e+06	Ciliated_1	PDZD11
OSBPL1A	51.4266	0.162425138931446	0.274	0.217	1.74773e+06	Ciliated_1	OSBPL1A
UBA1	52.133	-0.226374693427927	0.591	0.592	1.77174e+06	Ciliated_1	UBA1
ZNF530	53.1067	0.504441928112314	0.07	0.045	1.80483e+06	Ciliated_1	ZNF530
RAD51C	54.4779	0.551877803638778	0.062	0.039	1.85143e+06	Ciliated_1	RAD51C
TBC1D31	55.9605	0.38486738952737	0.105	0.074	190182	Ciliated_1	TBC1D31
KIF26A	57.8039	126457922331547	0.019	0.008	1.96447e+06	Ciliated_1	KIF26A
MGST3	61.0345	0.121973063726137	0.551	0.463	2.07426e+06	Ciliated_1	MGST3
ACAD9	61.2747	0.225134371084499	0.191	0.146	2.08242e+06	Ciliated_1	ACAD9
BRD3	62.1018	0.259116391997622	0.135	0.098	2.11053e+06	Ciliated_1	BRD3
KDM4A-AS1	62.8912	0.772383697562526	0.033	0.017	2.13736e+06	Ciliated_1	KDM4A-AS1
RFXAP	63.6221	0.317542794644697	0.103	0.072	2.1622e+06	Ciliated_1	RFXAP
SYT1	6.47871	-0.663258634595382	0.17	0.205	220179	Ciliated_1	SYT1
ALDH3A2	66.8669	0.205563455386768	0.227	0.177	2.27247e+06	Ciliated_1	ALDH3A2
IRF2BP1	0.671238	0.304767075514394	0.142	0.105	2.2812e+06	Ciliated_1	IRF2BP1
OXNAD1	68.1324	0.215721168907837	0.168	0.126	2.31548e+06	Ciliated_1	OXNAD1
OXR1	69.4298	0.15799745178476	0.328	0.265	235957	Ciliated_1	OXR1
PFDN4	70.0748	-0.276751962252687	0.506	0.516	238149	Ciliated_1	PFDN4
FOXP4	70.2271	0.321311530928268	0.109	0.077	2.38667e+06	Ciliated_1	FOXP4
NT5M	7.0464	0.901452557765195	0.028	0.013	2.39472e+06	Ciliated_1	NT5M
APOL1	71.956	-0.697471831887332	0.147	0.182	2.44542e+06	Ciliated_1	APOL1
SLC25A19	74.9436	0.779132513858509	0.036	0.019	2.54696e+06	Ciliated_1	SLC25A19
SON	7.81325	-0.201345402666803	0.742	0.725	265533	Ciliated_1	SON
EIF3G	79.793	-0.262380015615545	0.541	0.546	2.71177e+06	Ciliated_1	EIF3G
LACTB	85.7546	-0.50269961344157	0.244	0.278	2.91437e+06	Ciliated_1	LACTB
C12orf29	86.9452	0.208361099538518	0.224	0.175	295483	Ciliated_1	C12orf29
SNRPF	8.99753	0.131062965370018	0.585	0.499	3.05781e+06	Ciliated_1	SNRPF
NAB1	9.15964	0.158460594489878	0.277	0.219	3.1129e+06	Ciliated_1	NAB1
UNC119B	92.0878	0.204687188039891	0.256	0.202	312960	Ciliated_1	UNC119B
NCOR1	93.9079	-0.416734009423937	0.35	0.375	3.19146e+06	Ciliated_1	NCOR1
CAMK2D	94.3399	-0.410082592911072	0.363	0.386	3.20614e+06	Ciliated_1	CAMK2D
SIGMAR1	94.6183	0.223670140043155	0.194	0.148	321560	Ciliated_1	SIGMAR1
KDM2A	9.46585	-0.421221819533985	0.34	0.366	3.21697e+06	Ciliated_1	KDM2A
GAREM2	95.5153	0.430836976982081	0.076	0.05	324609	Ciliated_1	GAREM2
PHF10	96.8484	0.192695417103812	0.285	0.229	3.29139e+06	Ciliated_1	PHF10
TERF2	97.6125	0.162742562060997	0.245	0.192	331736	Ciliated_1	TERF2
ZNF200	98.6594	0.420126903931279	0.09	0.061	3.35294e+06	Ciliated_1	ZNF200
[truncated: 37,727 more rows]
