# Supplementary material for: Senescent fibroblasts modulate the radiation response of neighboring epithelial cells
Source: Cell Death Discov. 2025 Oct 20;11:468. doi: 10.1038/s41420-025-02796-z (PMC12537977; doi:10.1038/s41420-025-02796-z)
Supplement: Supplementary file 3 — Supplemental Table 2 [file 41420_2025_2796_MOESM3_ESM.xlsx]

## Sheet: Table S2
Supplemental Table S2
Differentially expressed gene analysis between control and irradiated samples.
All identified genes are shown, even if they were not significantly different between the treatments.
gene	p_val	avg_log2FC	pct.1	pct.2	p_val_adj
GRIP1	0	452659826947801	0.752	0.089	0
FOS	0	223696405968016	0.937	0.563	0
FOSB	0	228879930614598	0.95	0.621	0
SERPINB7	0	-165712572636022	0.314	0.634	0
LOX	0	287598513700659	0.454	0.137	0
SERPINB2	0	-252391860592283	0.507	0.81	0
BNIP3	0	155537473224498	0.699	0.409	0
MMP3	0	-356632446689514	0.119	0.405	0
DUSP1	0	131089919150177	0.747	0.479	0
ATF3	0	13328101799388	0.674	0.411	0
COL6A3	0	125284471765899	0.863	0.622	0
EGR1	0	151321792806589	0.964	0.731	0
P4HA1	0	126610143220241	0.722	0.497	0
COL3A1	0	147736555738062	0.778	0.567	0
JUNB	0	133308496989408	0.87	0.659	0
CA12	0	119222156781943	0.793	0.589	0
IL24	0	-285596637054234	0.048	0.24	0
DDX21	0	-100784879062185	0.75	0.924	0
CRABP2	0	0.866024491838694	0.872	0.699	0
PLOD2	0	151106748561008	0.927	0.783	0
TFPI2	0	-15863036872592	0.79	0.912	0
COL1A1	0	121749030536812	0.932	0.829	0
PGK1	0	110946942464028	0.93	0.833	0
TPI1	0	0.766982992822981	0.98	0.939	0
LDHA	0	0.78866303887931	0.993	0.962	0
FN1	0	0.931970883891765	0.996	0.976	0
MT-CO1	0	0.572482050205467	1	0.999	0
FTL	1.6897e-307	-0.888149815385204	0.995	0.996	5.74246e-303
MT-CO2	2.97428e-308	0.395137636574434	1	0.993	1.01081e-302
MYADM	8.22597e-304	116872570307709	0.747	0.541	2.79559e-299
JUND	3.1053e-304	0.576952908935365	0.977	0.93	1.05534e-298
ERO1A	2.00607e-302	121727281452828	0.766	0.589	6.81763e-298
GPI	2.78412e-288	0.890196428058176	0.874	0.766	9.46183e-284
ENO2	1.92488e-285	174743032246581	0.551	0.269	6.54169e-281
LOXL2	2.73981e-272	109627966413329	0.787	0.619	9.31124e-267
COL1A2	1.70877e-267	10693168167731	0.774	0.581	5.80726e-263
VIM	4.40124e-263	0.473898980985279	0.998	0.981	1.49576e-259
MMP1	2.14355e-263	-312026944861395	0.028	0.155	7.28485e-258
JUN	1.27063e-254	0.668861372648286	0.89	0.779	4.31824e-250
SCD	5.42346e-252	123256984552045	0.65	0.424	1.84316e-247
NFKBIA	1.1624e-249	0.904617846988684	0.768	0.608	3.9504e-245
RPL9	1.17269e-244	-0.414485807286421	0.996	0.997	3.9854e-240
ZFP36	9.31954e-240	0.847920353046978	0.778	0.596	3.16724e-234
LGALS1	7.11825e-238	0.462375744256823	0.992	0.967	2.41914e-233
RPS13	2.82275e-230	-0.41128347601082	0.998	0.998	9.59311e-226
HCFC1R1	4.33824e-226	105908046882664	0.696	0.502	1.47435e-221
ENO1	1.06682e-225	0.488807836496888	0.989	0.968	3.62559e-221
MCL1	1.40667e-223	0.703146853647998	0.89	0.819	4.78056e-218
C4orf3	3.58994e-222	102246744411345	0.696	0.511	1.22004e-217
SLC3A2	3.24791e-217	-116929824062792	0.455	0.7	1.1038e-212
SDC4	6.47915e-212	0.686699401050037	0.948	0.914	2.20194e-207
ENSG00000290032	8.27259e-212	-188638672177381	0.157	0.362	2.81144e-207
ODC1	2.08697e-209	-184624330234916	0.207	0.427	7.09258e-205
GAPDH	7.11879e-207	0.478524455848648	0.993	0.981	2.41932e-202
BEX1	1.28995e-206	-151793469458607	0.322	0.549	4.3839e-202
BNIP3L	2.37271e-200	115688818483774	0.617	0.416	8.06365e-196
GBE1	1.69228e-199	0.905057616723722	0.754	0.614	5.75121e-195
NME1	1.26119e-194	-0.872811181172898	0.461	0.691	4.28615e-190
COL5A1	4.60259e-192	0.79661030042267	0.816	0.689	1.56419e-187
RPL21	3.75718e-191	-0.382056117165527	0.995	0.996	1.27688e-186
UPP1	1.53091e-189	-160452741459162	0.164	0.365	5.20281e-185
LMAN1	8.88582e-188	0.551650138609321	0.948	0.905	3.01985e-183
RPL35	1.39832e-185	-0.437183343341601	0.973	0.985	4.7522e-181
CCDC86	8.45863e-184	-120902716891039	0.191	0.405	2.87466e-179
RPL38	3.72876e-181	-0.384208038534748	0.986	0.99	1.26722e-176
TGFBI	5.29588e-179	154416329262825	0.457	0.232	1.7998e-174
FOSL1	9.85902e-179	-0.933356771091708	0.518	0.725	3.35059e-174
RPL23	6.64691e-178	-0.3975247909625	0.991	0.994	2.25895e-173
IL6	9.30126e-177	-143881565850636	0.456	0.654	3.16103e-172
TMEM158	5.0343e-176	0.58231314148327	0.924	0.829	1.71091e-171
LYAR	2.363e-172	-106869294376717	0.228	0.45	8.03065e-168
DUSP6	4.25424e-172	0.637456844173017	0.874	0.77	1.4458e-167
HES1	8.64563e-170	0.718840284456337	0.798	0.679	2.93822e-165
PNO1	2.91954e-168	-135895389719078	0.128	0.306	9.92207e-164
CXCL5	2.37424e-167	-164130343892613	0.377	0.578	8.06885e-163
GNG11	2.74987e-167	-0.791859852894616	0.714	0.829	9.34542e-162
MT-CO3	6.91992e-163	0.334826009577387	0.999	0.989	2.35173e-158
RPL27	1.07136e-162	-0.450868855659373	0.936	0.969	3.64102e-158
RPL5	1.82706e-159	-0.388552942891509	0.987	0.99	6.20925e-154
NIFK	9.3063e-158	-106711374730174	0.291	0.509	3.16275e-153
ADD3	2.88589e-157	0.932395088286954	0.654	0.488	9.80771e-153
FUT11	4.29027e-156	136822879190498	0.479	0.28	1.45805e-151
GPATCH4	3.99268e-155	-113036524693219	0.158	0.346	1.35691e-150
RPL6	2.96295e-153	-0.383587573384432	0.991	0.993	1.00696e-148
RPL37A	1.08719e-152	-0.337816065940316	0.996	0.995	3.69483e-148
HSPH1	1.11417e-151	-0.719467023538661	0.636	0.816	3.78652e-147
S100A10	8.11696e-150	0.624612149819329	0.814	0.717	2.75855e-145
NOLC1	3.64198e-150	-0.894809987705705	0.399	0.617	1.23773e-144
P4HB	6.49606e-147	0.515464790018253	0.914	0.864	2.20769e-142
PCOLCE	9.75629e-147	110042933426815	0.557	0.379	3.31568e-142
MT-ND4	7.97605e-145	0.307118958942799	1	0.994	2.71066e-140
PKM	1.13344e-144	0.315276576046946	0.995	0.981	3.852e-139
PSME3	3.78716e-143	-0.73036185041802	0.429	0.654	1.28707e-138
IER2	4.29595e-143	0.58198833020707	0.793	0.677	1.45998e-138
SLC16A3	2.36222e-141	0.779716151946979	0.691	0.546	8.02801e-137
MRPL52	2.6735e-141	-0.670667974060811	0.62	0.796	9.08591e-137
SERPINB4	1.41085e-140	-215845915063721	0.08	0.213	4.79476e-136
ANKRD30B	4.64917e-139	-223640634870448	0.047	0.156	1.58002e-135
RPLP2	2.28743e-138	-0.399122701319786	0.918	0.96	7.77384e-134
EEF1B2	1.35555e-136	-0.493971940322974	0.847	0.926	4.60683e-133
TMEM33	2.0933e-135	-0.859656979647524	0.271	0.483	7.11409e-131
EIF5A	1.26892e-134	-0.49538853044001	0.809	0.909	4.31241e-130
KLF4	1.13667e-133	107876590403506	0.534	0.349	3.86296e-129
HSPA1A	2.66188e-133	0.43906133262714	0.866	0.751	9.0464e-129
ANXA2	4.82694e-133	0.317598089428618	0.993	0.987	1.64043e-128
SNHG15	7.77822e-133	-132360145984283	0.122	0.278	2.64343e-128
ANGPTL4	5.16142e-132	183697429434184	0.372	0.186	1.75411e-127
C1R	5.24136e-132	125440798137711	0.473	0.287	1.78128e-127
EIF6	7.96422e-132	-0.673231425937826	0.55	0.738	2.70664e-127
UBA52	2.78048e-131	-0.314119957527946	0.982	0.993	9.44947e-127
RPS5	5.43896e-131	-0.349259026869372	0.982	0.99	1.84843e-126
CSF2	3.06255e-128	-139665353326143	0.239	0.416	1.04081e-123
EIF2S2	4.65431e-127	-0.340290480046752	0.96	0.982	1.58177e-122
LGALS3	2.34446e-126	0.729142986912771	0.723	0.609	7.96763e-122
DNAJB1	2.81029e-126	0.677585078418345	0.743	0.648	9.55077e-122
RPL26	6.09839e-124	-0.401056038984536	0.903	0.962	2.07254e-119
PDRG1	4.62678e-121	-0.946003121584772	0.26	0.454	1.57241e-116
NOP56	1.34487e-120	-0.797636525342601	0.477	0.662	4.57055e-116
MRTO4	3.19759e-120	-0.888801708721894	0.241	0.433	1.0867e-115
FKBP4	4.26097e-120	-0.756160532547552	0.419	0.618	1.44809e-115
P4HA2	6.24721e-119	0.904578870294765	0.607	0.462	2.12312e-114
PTMS	2.60742e-118	0.467402992919031	0.901	0.867	8.86131e-114
ENSG00000289526	1.4379e-117	-175375298755595	0.038	0.13	4.88669e-113
CCT2	2.95869e-116	-0.540097283053727	0.693	0.839	1.00551e-111
LINC00520	4.83012e-116	-181041807872616	0.043	0.139	1.64151e-111
RPL7	5.85359e-116	-0.370419773974785	0.937	0.97	1.98934e-112
RPL37	1.31314e-115	-0.29229051965869	0.997	0.998	4.46271e-111
TMEM45A	3.78144e-115	164443133221801	0.306	0.128	1.28512e-110
SNHG17	4.65349e-116	-113534236143182	0.137	0.29	1.58149e-110
AK4	1.32486e-114	101145068405309	0.536	0.38	4.50254e-111
PSG4	3.06676e-114	-208821133371426	0.041	0.134	1.04224e-109
RRS1	5.56183e-114	-133097907943648	0.073	0.192	1.89019e-109
VKORC1	1.37286e-114	0.788604504051689	0.646	0.529	4.66567e-109
SRM	3.35206e-113	-0.810415894491119	0.249	0.441	1.1392e-108
PEA15	6.7273e-113	-0.699818318119992	0.578	0.749	2.28627e-108
PTMA	9.53859e-113	0.281409877626587	0.998	0.987	3.24169e-108
CCND1	1.9463e-112	-0.86875374944177	0.278	0.471	6.6145e-108
SNHG4	2.76021e-112	-22265495838805	0.022	0.094	9.38056e-108
WDR43	3.33945e-112	-0.828483645696889	0.321	0.517	1.13491e-107
SET	5.32293e-112	-0.396051986922165	0.958	0.979	1.809e-107
POMP	5.72092e-111	-0.485668112547661	0.801	0.9	1.94426e-106
ENSG00000237596	6.43265e-113	-16637530224106	0.065	0.177	2.18614e-106
DCAF13	1.61297e-110	-0.835195430610705	0.273	0.464	5.48168e-106
GNGT1	5.88755e-110	-15560639681867	0.045	0.14	2.00088e-105
RPL19	1.2251e-109	-0.370488377022926	0.911	0.962	4.16351e-106
C1QBP	2.11076e-109	-0.826464537622358	0.233	0.418	7.17341e-106
RPS24	6.01769e-109	-0.268389826037491	0.999	0.997	2.04511e-104
MMP2	1.85973e-108	0.534832563007261	0.864	0.784	6.32029e-104
MMP8	2.03995e-108	-264285336662707	0.01	0.063	6.93278e-104
TMSB10	3.13576e-108	0.458164144513654	0.881	0.84	1.06569e-103
ICAM1	5.95446e-108	0.708801810678483	0.765	0.695	2.02362e-103
RPS20	9.89484e-108	-0.257631131663237	0.999	0.998	3.36276e-103
HILPDA	1.1843e-107	239906345517012	0.261	0.099	4.02483e-103
RPF2	1.40353e-109	-0.821607735986271	0.324	0.516	4.76991e-103
CD109	9.21646e-106	0.697797604729604	0.686	0.58	3.13221e-101
ABCE1	1.07091e-105	-0.585195183137543	0.587	0.752	3.63948e-101
PSMC4	1.72241e-105	-0.720561713244369	0.436	0.63	5.85361e-101
INSIG2	5.5272e-106	152577774620822	0.335	0.168	1.87842e-100
PPIF	1.5434e-104	-0.801200895177061	0.601	0.752	5.24525e-100
EBNA1BP2	1.95556e-104	-0.829162884149991	0.268	0.452	6.64597e-100
PDIA6	7.47981e-104	0.508486821744038	0.836	0.766	2.54201e-99
L1CAM	2.8644e-103	110287629398297	0.455	0.292	9.73467e-99
UTP4	1.49072e-104	-0.661633956981787	0.424	0.622	5.06621e-98
SQSTM1	1.68197e-102	-0.696043548781713	0.707	0.837	5.71617e-101
RPL30	3.9458e-102	-0.341177448356599	0.957	0.979	1.34098e-97
VEGFA	8.16753e-102	0.417612860236154	0.951	0.9	2.77573e-97
ATP6V0B	2.14586e-102	-0.683091610582001	0.449	0.64	7.2927e-97
ECE1	4.93605e-101	0.904423384970154	0.565	0.427	1.67752e-97
RABGGTB	3.09725e-100	-0.740222323879747	0.385	0.58	1.0526e-95
SNU13	7.02204e-100	-0.575084309797528	0.543	0.73	2.38644e-96
NIP7	1.56227e-99	-0.907252078714986	0.155	0.309	5.30936e-95
CCNI	9.18475e-99	0.327575171257514	0.969	0.947	3.12144e-94
PA2G4	9.98026e-99	-0.448501578590286	0.806	0.906	3.39179e-95
PTX3	1.05342e-98	100721920067542	0.525	0.369	3.58004e-94
RPL14	1.21459e-98	-0.275068772417312	0.99	0.991	4.12779e-94
CCN1	2.5597e-98	0.556698225721528	0.56	0.401	8.69914e-94
TXN	5.1424e-98	-0.421405165899783	0.863	0.927	1.74765e-93
ATP5F1E	7.08758e-97	-0.317963390209542	0.983	0.994	2.40871e-92
LPXN	9.01957e-95	-0.727934030704758	0.439	0.618	3.0653e-90
TNFRSF10A	9.17012e-95	-0.841376456386963	0.195	0.358	3.11646e-90
SNHG1	1.90199e-94	-101828979403001	0.298	0.472	6.4639e-90
EIF3J	1.93754e-95	-0.73904404474042	0.333	0.518	6.58472e-90
ENSG00000236453	4.77846e-94	-0.772138814772503	0.383	0.564	1.62396e-89
TSC22D3	8.38394e-94	122005245549057	0.348	0.185	2.84928e-89
SP140	9.4944e-94	-202980708137949	0.021	0.084	3.22667e-90
SNHG3	1.94483e-93	-10354367659807	0.231	0.395	6.60951e-89
PFDN2	3.01753e-93	-0.69545940108391	0.382	0.569	1.02551e-88
INHBA	3.40279e-93	-100900458439458	0.604	0.754	1.15644e-88
BAZ1A	9.882e-93	-0.700120663973193	0.345	0.534	3.3584e-88
LTV1	5.52002e-92	-0.85092970725844	0.21	0.373	1.87598e-87
ATP6V0D1	1.39003e-91	-0.748399267315966	0.338	0.519	4.72403e-87
NUCKS1	1.84525e-91	0.364915888539258	0.923	0.881	6.27108e-87
NDUFAF2	1.6155e-90	-0.638386040303962	0.427	0.61	5.49027e-86
RPS16	7.74783e-90	-0.289984355807983	0.996	0.995	2.6331e-85
CTHRC1	1.09239e-89	104815573751162	0.433	0.28	3.7125e-85
POLR1G	1.69275e-89	-0.920609677681728	0.207	0.364	5.75281e-85
ENSG00000289901	2.62544e-89	0.19391679121662	0.97	0.926	8.92257e-85
PSMA7	3.05356e-89	-0.450265233440059	0.716	0.853	1.03775e-84
RPS27A	3.94822e-89	-0.266867413698028	0.993	0.992	1.3418e-84
RPS23	5.79063e-89	-0.322441134056215	0.965	0.981	1.96794e-84
GNAS	6.36604e-89	0.205688558038584	0.998	0.993	2.1635e-85
LARP4	1.7778e-88	-0.747865342209742	0.24	0.412	6.04187e-84
RPL22	3.99021e-88	-0.324628324231065	0.964	0.971	1.35607e-83
DPYSL3	6.3132e-88	0.902546403136494	0.514	0.378	2.14554e-83
SEMA4B	1.05178e-87	119004688224222	0.395	0.243	3.57447e-83
ITGA5	1.27694e-87	0.657448015872699	0.718	0.643	4.3397e-83
RPS18	3.5734e-87	-0.278907262462796	0.996	0.994	1.21442e-82
ACTB	3.58172e-87	0.237828699769629	0.999	0.993	1.21725e-82
KLF2	4.22289e-87	10377353071634	0.389	0.232	1.43515e-82
NOP16	8.28801e-87	-114926656820674	0.073	0.177	2.81668e-82
OAF	1.65916e-86	-0.822266839098114	0.199	0.354	5.63866e-81
DNER	2.16751e-85	-0.526103705378087	0.661	0.805	7.36628e-81
ATP1B3	1.74457e-84	-0.421388322566482	0.819	0.909	5.92892e-80
DRAP1	1.95034e-84	-0.596982577936975	0.503	0.676	6.62823e-80
ANKRD10	2.00924e-85	-111117371805259	0.192	0.34	6.82842e-80
TAF13	3.03229e-84	-0.713338729270437	0.365	0.543	1.03052e-79
CHORDC1	2.46064e-85	-0.756126363046246	0.258	0.425	8.36249e-79
ATP5MK	2.86477e-83	-0.520078777044931	0.592	0.749	9.73591e-79
TMEM38B	3.45007e-83	-0.711871097147727	0.253	0.425	1.17251e-78
NDUFAF4	6.02446e-83	-0.914982408116371	0.127	0.258	2.04741e-78
ZNF395	1.42133e-82	168189817142013	0.241	0.098	4.83038e-78
TNPO1	2.06946e-82	-0.580220395402119	0.499	0.677	7.03307e-78
SLIRP	2.45681e-82	-0.605365175141655	0.516	0.678	8.34947e-78
SEC22B	2.62323e-83	-0.670111265105833	0.403	0.581	8.91503e-78
COL5A2	1.69409e-81	124589627237041	0.354	0.205	5.75738e-77
CXCL3	1.76999e-81	-105872071852202	0.598	0.71	6.01531e-77
RPS29	2.22911e-81	-0.271603538343557	0.994	0.996	7.57562e-77
DKC1	3.66875e-81	-0.67932853763581	0.381	0.554	1.24682e-76
H2AC6	1.40284e-81	-192705018574304	0.036	0.109	4.76755e-76
GREM1	1.69394e-80	-0.702491731630878	0.6	0.744	5.75684e-76
ID1	3.0072e-80	0.975391867548071	0.411	0.263	1.022e-75
PLP2	3.42303e-80	0.287666425888372	0.97	0.943	1.16332e-75
GYS1	3.54134e-80	1209201673522	0.402	0.263	1.20352e-77
SERPINE1	3.66334e-80	0.575565754758722	0.891	0.851	1.24498e-75
ATP6V0D2	1.14464e-79	-221158524219864	0.015	0.067	3.89005e-75
RPS7	1.19924e-79	-0.330324729820353	0.946	0.963	4.07561e-75
TOP1	1.26831e-79	-0.464390575569716	0.842	0.922	4.31036e-75
TSKU	1.61086e-79	124761747708763	0.362	0.218	5.47452e-75
ATP6V1G1	3.99541e-78	-0.535711106061299	0.576	0.744	1.35784e-73
NEXN	2.3388e-77	-161741999795224	0.038	0.113	7.9484e-73
LINC01705	3.98256e-77	-16044187509311	0.071	0.168	1.35347e-72
HMGA1	8.56045e-77	-0.497380120425589	0.615	0.756	2.90927e-72
MSMO1	8.82991e-76	0.583420777585146	0.615	0.505	3.00084e-71
IFRD2	9.06467e-76	-0.830692266644958	0.153	0.288	3.08063e-71
AOX1	2.86476e-75	-139440203933153	0.046	0.125	9.7359e-73
NFKBIZ	5.92857e-75	0.703786794225561	0.638	0.534	2.01482e-70
RPL31	9.02736e-75	-0.232408988387298	0.997	0.997	3.06795e-70
STOM	2.11092e-74	-0.668301170837808	0.34	0.51	7.17396e-70
HSPD1	2.85492e-74	-0.425682055026361	0.837	0.907	9.70245e-70
RPL4	3.15519e-74	-0.303173189620571	0.941	0.963	1.07229e-69
RPL36	7.08588e-74	-0.245577481605591	0.993	0.994	2.40813e-69
RSL1D1	1.64322e-73	-0.506490522417746	0.607	0.758	5.58447e-69
GNL3	3.15202e-73	-0.522252365642474	0.627	0.772	1.07121e-68
RPS27	4.70096e-73	-0.270438422515823	0.985	0.987	1.59762e-68
GSTO1	9.67925e-73	-0.564444266129038	0.548	0.697	3.28949e-69
LOXL1	9.68006e-73	0.990061697513299	0.407	0.268	3.28977e-68
RTL8C	1.16362e-72	0.632816120763401	0.617	0.508	3.95456e-68
CCT5	1.21563e-72	-0.539303907370363	0.433	0.609	4.13131e-68
HSP90B1	1.40134e-72	0.316773414779695	0.992	0.982	4.76246e-69
LINC-PINT	2.85624e-72	-107085732103782	0.161	0.292	9.70693e-68
RPL24	3.37757e-72	-0.345307737718791	0.882	0.936	1.14787e-67
SRP19	1.24939e-71	-0.557313746323346	0.467	0.635	4.24605e-67
ADRM1	1.47581e-71	-0.724472443331835	0.255	0.413	5.01553e-67
CCT3	1.60452e-71	-0.596415130384971	0.307	0.48	5.45297e-67
NR1D1	1.93273e-71	-171978477722767	0.13	0.247	6.56839e-67
UTP11	2.04279e-71	-0.567075787307251	0.455	0.623	6.94243e-67
DNAJC2	2.11583e-71	-0.803364502231059	0.19	0.331	7.19064e-67
PALM2AKAP2	3.08076e-71	-0.519231872417397	0.626	0.772	1.047e-67
EMC7	3.89796e-71	-0.57364057677302	0.363	0.541	1.32472e-66
MRPL41	4.74178e-71	-0.53757638836008	0.509	0.674	1.61149e-66
MARCKS	1.40465e-70	0.535471901708033	0.718	0.641	4.7737e-66
DYRK3	3.17581e-70	-0.687470553139266	0.399	0.564	1.0793e-65
CA9	3.34698e-70	259403567850519	0.131	0.024	1.13747e-65
PAK1IP1	4.0807e-70	-0.789668044924267	0.218	0.366	1.38683e-65
RRP15	7.55444e-70	-0.702424113427332	0.269	0.426	2.56738e-65
RPS25	2.13384e-69	-0.258646080246649	0.987	0.984	7.25186e-65
RPL22L1	2.60181e-69	-0.794286573186206	0.272	0.428	8.84223e-65
EIF1AX	3.83261e-69	-0.483726797716627	0.638	0.774	1.30251e-64
RPL27A	5.71188e-69	-0.247175869500853	0.994	0.995	1.94118e-64
CAV1	7.79496e-69	0.675921586719948	0.565	0.449	2.64912e-64
RPS15A	8.20089e-70	-0.281612554304079	0.974	0.985	2.78707e-64
FZD8	1.10138e-68	-105837269987943	0.082	0.182	3.74305e-64
SBDSP1	1.10482e-68	-0.918755011988951	0.11	0.222	3.75474e-64
ZNF593	1.11896e-68	-0.836945354520603	0.124	0.243	3.8028e-64
AIMP2	1.33037e-68	-0.730015321793713	0.199	0.344	4.52126e-64
NAA50	1.60558e-68	-0.501468853662424	0.509	0.679	5.45657e-64
APOBEC3C	2.33033e-68	0.769751614616327	0.516	0.398	7.91962e-64
GRWD1	2.47976e-69	-0.799094384611527	0.154	0.284	8.42747e-64
GPCPD1	2.989e-68	-0.955706371836919	0.118	0.232	1.01581e-63
RPL18A	8.40675e-68	-0.315612140894683	0.92	0.957	2.85703e-63
NOP58	1.52761e-67	-0.530296812768031	0.611	0.757	5.19159e-63
KHDRBS1	3.4705e-67	0.303896200055058	0.929	0.906	1.17945e-62
CCDC59	1.77215e-66	-0.484835446507065	0.584	0.739	6.02266e-62
MRPS23	1.80499e-66	-0.612858649524705	0.307	0.471	6.13425e-62
SNRPG	1.82561e-66	-0.395107473531662	0.773	0.875	6.20434e-62
ZPR1	1.96129e-66	-0.755159355318522	0.164	0.297	6.66544e-62
TNC	2.2627e-67	0.623419802442136	0.603	0.489	7.68979e-62
STEAP1B	2.99011e-66	-0.787165478538297	0.171	0.304	1.01619e-61
SDAD1	3.2091e-66	-0.563731700857147	0.297	0.465	1.09061e-61
HSP90AB1	3.93016e-66	-0.26758128296165	0.988	0.991	1.33566e-61
MARS1	3.9367e-66	-0.539603264109431	0.319	0.488	1.33789e-61
BRIX1	6.67317e-66	-0.694027839585907	0.259	0.412	2.26788e-61
TCOF1	1.06856e-65	-0.628664678273902	0.308	0.47	3.63149e-61
KDELR1	1.25598e-65	0.324120711721354	0.913	0.873	4.26845e-62
CYCS	1.56843e-65	-0.484603797190522	0.596	0.748	5.33031e-61
CD44	1.68938e-65	-0.378662392584691	0.871	0.93	5.74137e-61
BOP1	1.9682e-65	-128615786026357	0.042	0.115	6.68894e-62
RPS12	3.47286e-65	-0.331764656928407	0.916	0.946	1.18025e-60
NAA15	3.67424e-65	-0.601120870076041	0.348	0.516	1.24869e-60
SMIM3	3.82191e-65	0.444425700515679	0.765	0.701	1.29888e-60
RABEPK	1.53486e-64	-0.666446456119051	0.236	0.385	5.21621e-60
EIF5A2	1.64053e-64	-0.710102427749902	0.207	0.349	5.57533e-60
AREG	3.12343e-64	103450445370159	0.422	0.29	1.0615e-59
DPYSL2	4.21563e-65	0.762696511256836	0.525	0.409	1.43268e-59
MRPL15	7.18297e-64	-0.650268437230211	0.239	0.39	2.44113e-59
TOMM34	2.6472e-63	-0.703319462131508	0.19	0.328	8.99651e-59
TRMT6	2.6928e-63	-0.523098972840604	0.395	0.57	9.15147e-60
PLEKHB2	2.88591e-63	-0.587978627718408	0.417	0.583	9.80777e-59
CAVIN3	3.78465e-63	0.758942304783676	0.501	0.384	1.28621e-58
TNFRSF12A	4.41499e-63	-0.450111257692844	0.661	0.798	1.50044e-58
RAC2	6.78075e-63	0.343408390066095	0.889	0.84	2.30444e-58
LDHB	1.23138e-62	-0.463403990566684	0.531	0.691	4.18484e-58
ESF1	1.35834e-62	-0.590613859704324	0.487	0.644	4.61633e-58
SLC44A1	1.52456e-62	0.634012082704183	0.591	0.498	5.1812e-58
RFK	1.60612e-62	-0.648539575615573	0.21	0.353	5.45839e-58
GSPT1	1.71619e-62	-0.505651972539876	0.416	0.588	5.83247e-58
HSD17B10	1.78417e-62	-0.718960943440868	0.143	0.267	6.06351e-58
NOC3L	1.88697e-62	-0.663957853431201	0.257	0.407	6.41286e-58
TUBB	2.31587e-62	0.309246557777268	0.946	0.921	7.87049e-58
TTC3	2.5373e-62	0.628710313058126	0.609	0.52	8.62301e-58
ALDH1A3	3.2917e-62	-115447421941134	0.156	0.273	1.11869e-57
WDR4	3.36743e-62	-113112060834011	0.057	0.138	1.14442e-57
PSMA5	1.50433e-61	-0.649465877056701	0.242	0.39	5.11245e-57
LTBP1	1.58158e-61	0.465393406419087	0.715	0.619	5.37499e-57
RMND5A	1.71363e-61	-0.932657225957139	0.092	0.192	5.82376e-57
DUSP10	1.89017e-61	-100154096028754	0.143	0.26	6.42375e-57
FAM162A	4.44331e-61	133829091332852	0.272	0.147	1.51006e-56
TCP1	9.38352e-61	-0.484872621670958	0.487	0.654	3.18899e-56
MT-ND5	1.20826e-60	0.231080668670042	0.985	0.962	4.10626e-56
SUB1	1.40787e-60	-0.454464398643175	0.56	0.71	4.78464e-56
SEC61G	1.5987e-60	0.358739426523482	0.901	0.883	5.43319e-56
PRMT1	3.275e-60	-0.451044217582837	0.651	0.777	1.11301e-55
SREBF2	3.55755e-60	0.529634594917572	0.659	0.579	1.20903e-55
ZFAS1	6.76049e-60	-0.37198993209676	0.874	0.933	2.29755e-55
YARS1	6.78022e-61	-0.6168268081996	0.264	0.415	2.30426e-55
CLTB	7.09683e-60	-0.835447032811634	0.094	0.194	2.41186e-55
CD55	1.00872e-59	-0.588541583096678	0.368	0.53	3.42814e-55
SRPRB	1.11825e-59	-0.607945311934351	0.258	0.407	3.80039e-55
KBTBD8	2.11414e-59	-215964990593514	0.016	0.062	7.18489e-56
LSG1	2.26136e-59	-0.66058241413396	0.233	0.376	7.68522e-55
ATP5MC2	2.56599e-59	0.268617884779671	0.949	0.917	8.72051e-55
MXI1	3.1959e-59	129580007816916	0.311	0.187	1.08613e-54
PROCR	3.42681e-59	-0.558623241721281	0.399	0.559	1.1646e-55
SLC25A33	5.36675e-59	-0.752809758086498	0.155	0.278	1.82389e-54
PNRC1	7.2387e-59	0.817825541179421	0.464	0.344	2.46007e-54
STIP1	9.00238e-59	-0.504249171953435	0.407	0.572	3.05946e-54
COL6A1	1.13067e-58	0.389973450415753	0.911	0.879	3.8426e-54
GALNT2	1.39494e-58	0.521628934461146	0.674	0.603	4.7407e-54
CCT6A	1.60923e-60	-0.464091824296161	0.481	0.646	5.46897e-54
RPLP1	1.9663e-58	-0.237020042348487	0.975	0.982	6.68248e-54
LAPTM4B	2.06077e-59	-0.527092066619123	0.478	0.638	7.00354e-54
ENSG00000290461	2.46036e-58	-11777928705029	0.082	0.174	8.36153e-54
DKK1	3.97145e-58	-137180913245554	0.169	0.281	1.3497e-53
SLC5A3	6.00491e-58	121115202534487	0.331	0.209	2.04077e-53
JAM2	8.69082e-58	154091323455438	0.22	0.103	2.95358e-53
RPN2	1.21843e-57	0.222996960637177	0.986	0.976	4.14085e-53
UFD1	1.5103e-57	-0.703328985432276	0.191	0.321	5.13275e-53
SNRPD1	1.94826e-57	-0.397016108849385	0.687	0.809	6.62117e-53
DNTTIP2	2.07731e-57	-0.60260995965717	0.409	0.567	7.05975e-53
HTRA1	2.33123e-57	0.706815767971336	0.515	0.4	7.92269e-53
COA7	2.47894e-57	-0.804820518794874	0.115	0.222	8.42468e-53
BOLA2B	2.62257e-57	-0.66219743976802	0.201	0.334	8.91279e-54
SSB	2.88445e-57	-0.603437949544671	0.338	0.489	9.80281e-54
GNPDA1	3.6588e-57	-0.617068317201141	0.313	0.466	1.24344e-52
PSMD11	6.6203e-57	-0.462602683702664	0.472	0.643	2.24991e-52
ATP6V1B2	9.61515e-58	-0.534958996467469	0.465	0.626	3.26771e-52
MYBBP1A	1.00337e-56	-100501525646112	0.058	0.136	3.40995e-52
CNBP	1.09133e-56	-0.447435576613786	0.568	0.719	3.70889e-52
POGLUT3	1.09579e-56	0.702597594822768	0.532	0.429	3.72406e-52
KPNA4	1.61676e-56	-0.490885665896959	0.511	0.674	5.49455e-53
RPS21	2.16084e-56	-0.229321231563335	0.989	0.991	7.34361e-52
AMD1	2.47718e-56	-0.626532482500584	0.306	0.459	8.41871e-52
PSMD6	2.87391e-56	-0.626491368170102	0.244	0.387	9.76698e-52
GTF2A2	3.72596e-56	-0.50438566028589	0.369	0.531	1.26627e-51
EIF3I	4.91929e-56	-0.403189993623451	0.693	0.809	1.67182e-51
SPARC	9.78944e-56	0.351593096486134	0.828	0.786	3.32694e-51
TFRC	1.11917e-55	-0.632715758778234	0.467	0.602	3.80351e-51
LIF	1.38399e-55	-0.681908546904545	0.48	0.613	4.70349e-51
MAK16	1.63173e-55	-0.77061932478801	0.122	0.231	5.54545e-51
YRDC	1.66883e-55	-0.793093839874611	0.116	0.221	5.67151e-51
GAS5	1.88278e-55	-0.447758202759775	0.735	0.84	6.39864e-52
ETF1	2.34876e-55	-0.461943893385945	0.478	0.65	7.98226e-51
USP36	2.66847e-55	-0.841828930038941	0.162	0.282	9.06878e-51
IMP4	3.0718e-55	-0.667897576792977	0.16	0.283	1.04395e-51
ELOA	1.05075e-54	-0.835222927295759	0.128	0.236	3.57096e-50
STEAP3	1.06063e-54	121171720630011	0.295	0.175	3.60454e-50
PLEKHA2	1.26401e-54	10908052151057	0.333	0.213	4.29574e-50
STX3	1.90146e-55	-0.710574134801476	0.141	0.256	6.4621e-50
CRADD	2.04133e-54	-115577300294134	0.049	0.12	6.93747e-50
CDC37	2.1697e-54	-0.520287622378174	0.409	0.572	7.37374e-51
NUDC	2.52361e-54	-0.570273418743351	0.255	0.401	8.5765e-50
CFL1	4.84191e-54	-0.224637427923417	0.987	0.992	1.64552e-49
RPS8	6.90444e-54	-0.193756209171223	1	0.998	2.34647e-49
SNHG29	6.91379e-55	-0.340155619032986	0.895	0.944	2.34965e-49
HSPE1	1.10366e-53	-0.468581752611391	0.547	0.685	3.7508e-49
HNRNPUL1	1.16288e-53	0.298514614277021	0.914	0.884	3.95204e-49
LDLR	1.54351e-53	0.382469480515277	0.795	0.739	5.24563e-49
WDR3	1.78492e-53	-0.853184037393302	0.104	0.203	6.06604e-49
ZNF697	2.06018e-54	-0.633918726876984	0.179	0.307	7.00152e-49
SLC22A4	2.47431e-53	-0.784619525724011	0.114	0.218	8.40893e-49
EIF5B	3.13631e-54	-0.413493769983967	0.629	0.772	1.06588e-48
MT-ND2	5.99356e-53	-0.222372448383171	1	0.997	2.03691e-48
F3	6.39468e-53	0.974718041331505	0.417	0.303	2.17323e-49
PTPRN	6.83044e-53	0.682443673394924	0.533	0.434	2.32133e-48
NDUFV3	1.07522e-52	-0.583515721842919	0.264	0.407	3.65415e-48
TP53RK	1.60792e-53	-0.605394706822717	0.219	0.355	5.46451e-48
PPP1R15A	1.73701e-52	0.103775494336068	0.958	0.931	5.90323e-48
CCL3	1.8134e-52	-290453205878584	0.023	0.072	6.16283e-48
MIR23AHG	3.65944e-53	0.959049917264655	0.37	0.254	1.24366e-47
NRG1	5.46521e-52	-0.892811257998451	0.122	0.226	1.85735e-48
FUBP1	7.93673e-52	-0.626290305460848	0.312	0.459	2.6973e-47
PHB1	1.3029e-51	-0.556753077132027	0.346	0.494	4.4279e-47
SDHB	1.66015e-51	-0.504553328430056	0.348	0.504	5.642e-47
DPH3	1.7102e-52	-0.578836055375183	0.264	0.406	5.81211e-47
ZIC5	1.78494e-51	-172131830016949	0.019	0.065	6.06611e-47
COL6A2	4.50374e-51	0.367843706990951	0.876	0.836	1.5306e-46
IL32	4.8313e-52	0.30185227012241	0.891	0.861	1.64192e-46
PNPT1	7.9036e-51	-0.67162862563771	0.166	0.286	2.68604e-46
POLR2K	1.22266e-50	-0.564999909033164	0.288	0.434	4.15523e-46
FNDC3B	1.29508e-50	0.434520594263095	0.786	0.753	4.40134e-47
SMG1P5	1.40596e-50	-0.704041312709958	0.151	0.265	4.77817e-46
TWIST1	2.04469e-50	0.977455089898163	0.361	0.244	6.94887e-46
HOXC8	4.04971e-50	-100884530293476	0.068	0.148	1.37629e-45
GLRX3	5.95387e-50	-0.607155347471494	0.207	0.336	2.02342e-45
PLOD1	6.67833e-50	0.686578080825223	0.521	0.428	2.26963e-45
ATP6V1E1	9.4347e-50	-0.431237079978682	0.518	0.667	3.20638e-45
NFKBIB	1.49634e-49	-0.542164164742373	0.297	0.444	5.08531e-45
ZBTB43	1.52183e-49	-0.825433333734655	0.237	0.366	5.17193e-45
DCTPP1	1.66728e-49	-0.781504672898214	0.125	0.227	5.66623e-45
HEXIM1	1.7363e-50	0.5536916222034	0.541	0.445	5.90082e-45
STARD4	1.90516e-50	0.732105362622055	0.465	0.357	6.47467e-45
CTSL	2.02631e-49	-0.579686228720088	0.333	0.482	6.88642e-45
UQCRH	2.04803e-49	-0.343486341356267	0.767	0.865	6.96022e-45
PREX1	2.07037e-49	-0.723115214295665	0.119	0.222	7.03614e-46
C1QTNF1	2.31179e-49	0.554059347510603	0.617	0.523	7.85661e-45
FABP5	2.34208e-49	-0.797917386411894	0.174	0.289	7.95955e-45
RRN3	5.05018e-49	-0.809237265746438	0.114	0.214	1.7163e-44
TPBG	9.57135e-49	0.65557189527741	0.548	0.465	3.25282e-44
SLAIN2	9.91027e-49	-0.494313172464658	0.358	0.514	3.36801e-44
ANAPC13	1.53318e-48	-0.598137154293306	0.219	0.349	5.21053e-44
TMEM70	2.05577e-48	-0.639918039123138	0.209	0.336	6.98653e-44
SBDS	6.08846e-49	-0.587273670023274	0.229	0.362	2.06916e-43
MRPS10	6.58923e-48	-0.516884215216633	0.277	0.421	2.23935e-43
LGALS3BP	6.90347e-48	0.369323242386487	0.769	0.704	2.34614e-43
PRPS1	7.45859e-49	-0.527845579838219	0.293	0.439	2.5348e-43
AKIRIN1	8.18004e-48	-0.670202144671821	0.15	0.261	2.77999e-43
ERRFI1	8.51411e-48	0.734621820419387	0.48	0.376	2.89352e-43
NDUFB9	1.01321e-47	-0.462142892552089	0.405	0.56	3.44338e-43
GSN	1.08154e-47	0.959177541360382	0.331	0.216	3.67561e-43
TIMM23	1.23875e-47	-0.447759926423961	0.388	0.55	4.20991e-43
YBX1	1.24178e-47	-0.292800958907252	0.948	0.958	4.2202e-43
OSTM1	1.32543e-47	-0.476096729293896	0.372	0.531	4.50449e-43
CTSB	1.80326e-47	0.143876942242683	0.997	0.989	6.12839e-44
ZNF441	2.73527e-47	-155086374356665	0.031	0.085	9.29581e-44
TIMM8B	4.08272e-47	-0.700141333133595	0.13	0.233	1.38751e-42
SNHG26	5.89515e-48	-0.877009564838269	0.115	0.212	2.00347e-42
PRMT3	6.12944e-47	-0.694341477440073	0.124	0.226	2.08309e-42
STRAP	6.26418e-47	-0.568144873823873	0.225	0.358	2.12888e-42
PAM	6.62148e-47	0.59887548237679	0.568	0.488	2.25031e-42
AEN	8.17177e-48	-0.960354743536762	0.067	0.144	2.77718e-42
SNHG6	8.55415e-47	-0.390425557574606	0.667	0.792	2.90713e-42
OGFOD1	9.05888e-48	-0.606332959707126	0.186	0.308	3.07866e-42
YKT6	1.24871e-46	-0.533895461507387	0.337	0.483	4.24374e-42
BCCIP	1.59998e-46	-0.617435816330208	0.243	0.375	5.43754e-42
ZNF682	1.62125e-46	-133686677886005	0.055	0.124	5.50981e-42
LINC02154	1.83151e-46	-187230415936404	0.033	0.088	6.22439e-43
NOP14	1.99245e-46	-0.633077462624567	0.168	0.285	6.77136e-42
PSMB3	2.15067e-46	-0.457030350535546	0.508	0.659	7.30906e-42
RPL23A	3.38256e-46	-0.250009359809338	0.933	0.961	1.14956e-42
LETM1	3.95315e-46	-0.694094510834613	0.12	0.22	1.34348e-41
EEF1E1	4.09846e-46	-0.560011541168134	0.242	0.376	1.39286e-41
MAP2K3	4.81999e-46	-0.865916785830402	0.078	0.16	1.63808e-41
RPS26	6.36745e-46	-0.27699434343665	0.923	0.952	2.16398e-42
ENSG00000287001	6.42301e-46	-106374758933981	0.102	0.192	2.18286e-41
SURF6	8.16355e-46	-0.692104939401178	0.149	0.257	2.77438e-41
PPAT	9.67036e-46	-0.682642030740598	0.156	0.267	3.28647e-41
HEG1	1.00541e-45	0.622638086845335	0.511	0.415	3.41688e-41
C7orf50	1.19574e-45	-0.672155462935701	0.16	0.272	4.06373e-42
NEAT1	1.19661e-45	-0.900509524857813	0.657	0.763	4.06669e-42
NUCB1	1.24817e-45	0.631795607146668	0.525	0.438	4.2419e-41
RPS28	2.56694e-45	-0.199356179486983	0.995	0.996	8.72374e-41
C8orf33	2.6866e-45	-0.63798856946325	0.136	0.242	9.13041e-41
TMEM138	4.13385e-45	-0.458354751457117	0.451	0.602	1.40489e-40
RUVBL1	4.55307e-46	-0.558281457621447	0.228	0.357	1.54736e-40
SPAG4	5.17361e-45	146659222650213	0.191	0.089	1.75825e-40
ITPRIP	6.51007e-46	-0.531668696333647	0.331	0.476	2.21245e-40
C1orf109	8.47376e-47	-0.784575456364847	0.109	0.202	2.87981e-40
TAF1D	8.73224e-45	-0.524886774303912	0.662	0.772	2.96765e-40
WDR77	8.73277e-45	-0.965886139573437	0.052	0.12	2.96783e-40
NOC2L	8.8062e-45	-0.598524884845719	0.204	0.328	2.99279e-40
SNHG8	1.0065e-44	-0.533345972798717	0.496	0.643	3.42059e-40
MGLL	1.17278e-44	-0.466226992129163	0.461	0.607	3.9857e-40
OTUD3	1.38459e-44	-0.813356885174154	0.104	0.196	4.70554e-40
RPL15	2.04578e-44	-0.205920345504303	0.992	0.993	6.95259e-40
EHD2	3.83322e-44	0.747818992215058	0.461	0.367	1.30272e-39
RAB7A	3.94041e-45	-0.274783600582618	0.912	0.947	1.33915e-39
PSMD2	4.71406e-44	-0.405972036380216	0.681	0.8	1.60207e-39
TAPBP	5.05559e-44	0.621965345381545	0.522	0.432	1.71814e-39
SCO1	5.45646e-44	-0.594285213456518	0.171	0.286	1.85438e-39
DDX39A	7.47782e-44	-0.692960776472285	0.189	0.303	2.54134e-39
ACTG1	9.38206e-45	0.196819127316917	0.989	0.962	3.18849e-39
DAP3	1.02673e-43	-0.540645335645176	0.231	0.361	3.48935e-39
RND3	1.0275e-43	-0.564907456832441	0.771	0.842	3.49197e-39
GDNF	1.07395e-43	-0.543887798556857	0.251	0.383	3.64981e-39
PLD6	1.28211e-43	-10188266836702	0.062	0.135	4.35726e-39
ATP6V1H	1.297e-43	-0.583020075283817	0.234	0.363	4.40784e-39
RAB5C	1.31295e-43	-0.527528698067573	0.281	0.418	4.46207e-39
ATP5PF	1.84573e-43	-0.32903857324102	0.774	0.868	6.27271e-40
ASPH	2.27195e-43	0.477202838468144	0.674	0.619	7.72122e-39
IRF2BP2	2.71256e-44	0.528524528719242	0.597	0.521	9.21864e-39
UACA	3.37107e-44	0.831460166472714	0.386	0.282	1.14566e-38
COA6	3.73806e-43	-0.524363540118569	0.305	0.443	1.27038e-38
TAGLN2	4.46025e-43	0.278718439909688	0.89	0.866	1.51581e-38
MRPS30	9.51446e-43	-0.513861381980689	0.231	0.361	3.23349e-39
TRIOBP	1.01712e-42	0.669835649705774	0.477	0.377	3.45669e-38
DHX33	1.23061e-42	-0.573081442138824	0.222	0.349	4.18224e-38
NUCB2	1.40758e-42	0.348971468473437	0.817	0.79	4.78365e-38
COA4	1.46786e-42	-0.559462979577208	0.212	0.335	4.98853e-38
TOMM40	1.52903e-42	-0.630716857827867	0.135	0.238	5.19639e-38
FARSB	1.81763e-42	-0.550807394028995	0.227	0.352	6.17723e-38
SNRPB2	2.21421e-42	-0.385039651920901	0.567	0.708	7.52499e-38
RPL32	2.33966e-43	-0.180398493229879	0.999	0.996	7.95133e-38
INPP5F	3.99806e-42	0.546862615878971	0.58	0.513	1.35874e-37
EBI3	4.07148e-42	0.452634896360711	0.683	0.61	1.38369e-37
GNAI2	4.20637e-42	0.369371640025134	0.757	0.718	1.42954e-37
RPL26L1	5.54719e-43	-0.553945146364014	0.215	0.338	1.88521e-37
PGAM5	5.67771e-42	-0.673378134932824	0.122	0.219	1.92957e-37
NOL6	5.96693e-42	-0.876158154067029	0.077	0.156	2.02786e-37
GATAD2A	6.06663e-42	-0.511501588697303	0.26	0.392	2.06174e-37
MAP1LC3B	6.43538e-42	-0.533780606046275	0.353	0.496	2.18707e-37
GRPEL1	6.59969e-42	-0.518245011242488	0.276	0.41	2.24291e-37
TRMT1	6.7687e-42	-0.736569688050252	0.086	0.169	2.30034e-37
MRPL32	7.44202e-42	-0.549134865974488	0.201	0.323	2.52917e-37
PTP4A2	7.6483e-42	0.276767789700727	0.901	0.88	2.59928e-37
GXYLT2	8.94164e-42	111548872205464	0.29	0.187	3.03881e-37
GFM1	1.05768e-41	-0.610079616581486	0.164	0.274	3.59451e-37
RPL35A	1.1561e-41	-0.234290692211278	0.978	0.985	3.929e-37
SF3B4	1.17782e-41	-0.422147957838248	0.556	0.701	4.00281e-37
RPL8	1.24372e-41	-0.308550355029895	0.813	0.886	4.22679e-38
EXOSC5	1.86501e-41	-0.72942695804204	0.133	0.232	6.33825e-37
E2F4	2.46552e-41	-0.515954000604814	0.233	0.364	8.37906e-37
IGFBP7	2.73102e-41	0.492547243418846	0.705	0.643	9.28138e-38
PINX1	3.14088e-42	-0.960874807351014	0.053	0.12	1.06743e-38
RPP25	3.50548e-41	-0.581827541213429	0.196	0.313	1.19134e-36
H1-2	7.14883e-41	-107492935114269	0.097	0.181	2.42953e-36
GTPBP4	7.87105e-41	-0.563912535568227	0.238	0.364	2.67498e-36
GOT2	7.97223e-43	-0.503093213332728	0.238	0.367	2.70936e-36
RPL34	9.51172e-41	-0.199171557012852	0.998	0.995	3.23256e-36
RAN	1.13771e-40	-0.284294187239074	0.873	0.93	3.8665e-36
QTRT2	1.32885e-40	-0.706005843654882	0.145	0.247	4.51611e-36
C15orf48	1.44101e-40	0.606201946162973	0.563	0.478	4.89726e-36
SYCP2	1.47085e-40	0.562429964814947	0.569	0.491	4.99869e-36
PSMG1	1.51215e-40	-0.570672145023341	0.173	0.286	5.13903e-36
POLR1F	1.52237e-40	-0.53669972196911	0.26	0.391	5.17376e-36
BCAS2	1.68766e-40	-0.582603103342228	0.206	0.325	5.7355e-36
TIMM8A	1.71444e-40	-0.98738111671256	0.058	0.125	5.82651e-36
MRPL21	1.9763e-40	-0.482059800663701	0.243	0.373	6.71647e-36
RPS15	1.97677e-40	-0.288422334555578	0.846	0.911	6.71807e-36
RPL7L1	2.09891e-40	-0.396464245889833	0.557	0.699	7.13315e-36
MRPS18C	2.55076e-40	-0.51298861165823	0.284	0.418	8.66876e-37
INSIG1	2.94616e-40	0.48420409356607	0.511	0.407	1.00125e-35
RRP9	4.4242e-40	-0.918302220349322	0.052	0.117	1.50356e-35
APLP1	5.8489e-40	0.732529141439805	0.428	0.329	1.98775e-36
SF3B6	6.405e-40	-0.48561475590266	0.324	0.465	2.17674e-35
VPS9D1-AS1	7.40278e-40	-173243154974209	0.012	0.045	2.51583e-35
H2BC5	7.64729e-40	-144210299291263	0.056	0.12	2.59893e-35
NDUFS6	1.42532e-39	-0.493121641096153	0.327	0.465	4.84395e-35
RTRAF	1.46965e-39	-0.466658090652251	0.315	0.456	4.9946e-35
IL11	2.05191e-39	-0.985802936574315	0.253	0.364	6.97342e-35
EGR2	2.77221e-39	232393974671253	0.097	0.023	9.42137e-35
ENSG00000285906	2.82515e-39	-0.533143054019512	0.247	0.372	9.60127e-35
PUM3	3.26852e-39	-0.665735150915822	0.13	0.226	1.11081e-34
SUN3	4.52124e-39	-15758128330972	0.017	0.057	1.53654e-35
DCDC2C	5.35104e-39	-324355773686505	0.005	0.028	1.81855e-34
RAB5IF	1.04967e-39	-0.620677346907778	0.148	0.25	3.56731e-34
MRPL3	1.22024e-39	-0.406939141122047	0.47	0.612	4.14697e-34
STC2	3.58578e-38	-0.591661767173863	0.245	0.367	1.21863e-33
COTL1	3.72065e-38	-0.558828573897193	0.234	0.355	1.26446e-33
NCL	6.13236e-38	-0.346082519575944	0.886	0.923	2.08408e-33
FCER1G	6.6459e-38	-107457828925998	0.036	0.089	2.25861e-33
CTPS1	7.31088e-39	-0.561523193521123	0.165	0.272	2.4846e-33
CCT8	7.36179e-38	-0.377647941703215	0.597	0.723	2.5019e-33
DDX18	7.50238e-38	-0.403341740371367	0.478	0.626	2.54968e-33
SLC25A39	9.51474e-39	-0.42393528498366	0.392	0.539	3.23359e-33
ILF2	1.02173e-37	-0.389254816257551	0.506	0.656	3.47235e-33
B3GNT2	1.37127e-38	-0.873120689390854	0.071	0.144	4.66025e-33
EIF3M	1.42205e-37	-0.448464790179993	0.301	0.439	4.83283e-33
SUCLG2	1.533e-38	0.464624773758948	0.624	0.558	5.20989e-33
DDX52	2.07418e-37	-0.430549459983455	0.351	0.495	7.04912e-33
POLE4	2.45068e-37	-0.497948343941627	0.347	0.482	8.32864e-33
SLC2A3	2.90913e-37	0.774799637765551	0.432	0.344	9.88668e-33
PTRH2	2.95531e-37	-0.66687449659245	0.13	0.224	1.00436e-32
RPS14	2.96913e-37	-0.29304925314548	0.848	0.905	1.00906e-33
HLA-A	3.26328e-38	0.177147396343913	0.996	0.99	1.10903e-32
ATP6V0E1	4.40678e-37	-0.40069175866869	0.611	0.734	1.49764e-32
SMIM4	5.24283e-37	-0.625093092099981	0.149	0.249	1.78177e-32
ZRANB2	5.9225e-37	-0.427128334264488	0.692	0.798	2.01276e-32
DIMT1	6.89924e-37	-0.515447424040535	0.242	0.366	2.34471e-32
CTTN	1.20826e-36	-0.469782377260739	0.313	0.444	4.10626e-32
NACA	1.38149e-36	-0.257253039423457	0.869	0.93	4.695e-32
ENSG00000290993	1.84554e-36	-0.912325200434942	0.06	0.127	6.27208e-32
MAGED1	1.88868e-37	0.610216891787179	0.508	0.427	6.41866e-32
PRPF38B	1.98702e-36	-0.576114100731033	0.434	0.565	6.75287e-32
LSM1	1.99956e-37	-0.623658022509283	0.154	0.255	6.7955e-32
DDX17	2.02506e-36	0.282286998277012	0.87	0.858	6.88217e-32
CRYM	2.29616e-36	-165098233012665	0.024	0.067	7.8035e-32
MTRR	2.80106e-36	-0.606262474377055	0.127	0.221	9.51939e-32
HNRNPAB	2.91388e-36	-0.418913342167013	0.427	0.57	9.90281e-32
TIMM10	3.06517e-37	-0.494472467226865	0.25	0.376	1.0417e-31
CMSS1	3.44758e-36	-0.587248796180973	0.164	0.268	1.17166e-31
MRPL4	3.77242e-36	-0.527682514309684	0.207	0.323	1.28206e-31
IL36B	4.93847e-36	-181394946065585	0.017	0.054	1.67834e-31
ADAMTS4	5.00896e-36	-0.546546581367822	0.314	0.442	1.7023e-31
NPM3	5.50824e-36	-0.632576197061444	0.134	0.23	1.87198e-31
PLAUR	5.92413e-36	-0.338426503522936	0.864	0.903	2.01332e-31
SLC44A2	6.0692e-36	-0.888865048958933	0.133	0.223	2.06262e-31
TXNRD1	6.2268e-36	-0.517445683175744	0.341	0.475	2.11618e-31
SPRING1	6.96875e-36	-0.665915472435287	0.136	0.231	2.36833e-31
PITPNA	9.14864e-36	-0.485212537248745	0.224	0.345	3.10917e-31
TNIP3	1.26479e-35	-110553598710593	0.038	0.091	4.2984e-32
BTF3	1.41256e-35	-0.312510283524592	0.714	0.826	4.80058e-31
PFDN4	1.52707e-35	-0.397268449563104	0.514	0.646	5.18974e-31
PDCD11	1.71676e-35	-0.581784834954817	0.124	0.216	5.83441e-31
SNHG16	1.73482e-36	-0.385582560717811	0.53	0.671	5.89579e-31
ARL4C	1.93067e-35	0.693063258546479	0.457	0.366	6.5614e-31
TYK2	2.05018e-36	0.54643685977201	0.552	0.485	6.96754e-31
BTG1	2.14226e-35	0.613552589624794	0.521	0.446	7.28046e-31
NDFIP1	2.39486e-36	-0.487748456730405	0.219	0.339	8.13893e-31
RPS19	2.59322e-35	-0.231938961044403	0.962	0.972	8.81307e-31
MRPL20	3.91487e-35	-0.481455291319915	0.276	0.402	1.33047e-30
WNT5A	4.14324e-35	0.34809324960596	0.841	0.782	1.40808e-30
LBX2-AS1	4.21331e-35	-0.950416564007278	0.057	0.12	1.43189e-31
NOP10	4.25136e-36	-0.367124322201789	0.614	0.737	1.44483e-30
MMP12	4.97833e-35	-24860579867673	0.002	0.018	1.69188e-30
PRDX1	5.32229e-35	-0.482547914328955	0.406	0.535	1.80878e-30
SLC20A1	5.44784e-35	-0.628748473506013	0.489	0.615	1.85145e-30
TEX10	5.60513e-35	-0.542000559621205	0.202	0.315	1.90491e-30
ELOC	1.09426e-34	-0.353891409012359	0.574	0.708	3.71883e-30
SLC4A7	1.57896e-34	-0.482143315401626	0.252	0.377	5.36609e-30
RGS4	1.62597e-34	-240348309592426	0.005	0.027	5.52587e-30
RPL10A	1.63344e-34	-0.238832640667904	0.961	0.973	5.55125e-30
TBCA	2.07386e-34	-0.343861507348959	0.726	0.826	7.04802e-30
ELOB	2.67878e-34	-0.459016521598055	0.373	0.507	9.10384e-30
NAA25	2.79224e-34	-0.585884446168408	0.19	0.297	9.48942e-30
NSUN2	2.89074e-34	-0.450945137135257	0.267	0.396	9.82417e-30
GNL2	2.97044e-34	-0.474490989667951	0.312	0.443	1.00951e-29
ABCC9	3.05709e-34	-0.896664951243374	0.068	0.136	1.03895e-30
CLEC11A	3.12705e-35	0.506821999692977	0.603	0.537	1.06273e-29
RANBP1	3.65208e-34	-0.39074654211301	0.546	0.682	1.24116e-29
CENPV	3.72936e-34	-0.75715114789179	0.089	0.165	1.26742e-29
DDX31	4.34069e-34	-0.667101620804143	0.094	0.173	1.47518e-29
AATF	4.45069e-34	-0.486941516489357	0.229	0.349	1.51257e-29
CCT7	4.55339e-34	-0.479790120014477	0.227	0.346	1.54747e-29
PPP1R14B	4.70916e-34	-0.354287152113923	0.649	0.773	1.60041e-29
RPS3A	5.2719e-34	-0.234499350326191	0.947	0.966	1.79165e-30
HSPA1B	7.31076e-34	0.221956084184833	0.759	0.678	2.48456e-29
TUBA1A	7.43734e-34	113747783579501	0.229	0.135	2.52758e-30
SRFBP1	9.16584e-34	-0.564356651199906	0.163	0.265	3.11501e-29
PSMD8	9.76309e-34	-0.315318689380977	0.749	0.837	3.31799e-30
LNPK	9.90754e-34	0.859470574092187	0.347	0.254	3.36708e-29
CDC25A	1.00499e-33	-0.834501522908715	0.107	0.19	3.41546e-29
MTG2	1.33398e-33	-0.527474873054462	0.153	0.253	4.53355e-29
LINC02009	1.42178e-33	-285090541038441	0.003	0.022	4.83191e-30
RCN3	1.75726e-33	0.615045938981943	0.491	0.41	5.97206e-29
SIN3B	1.81852e-33	-0.502817948714677	0.194	0.305	6.18023e-29
GMFB	1.89825e-33	-0.571534331080935	0.185	0.291	6.45121e-29
SLC7A5	2.10979e-33	-0.664927754585386	0.124	0.212	7.17011e-30
MED10	2.17411e-34	-0.589065904393782	0.138	0.232	7.38872e-30
HSPA4	2.2255e-33	-0.412223129381321	0.44	0.582	7.56337e-29
CD70	2.36224e-33	0.383162902655992	0.697	0.659	8.02807e-29
PACC1	2.40093e-33	-0.615351535772183	0.12	0.208	8.15956e-29
UBE2G1	2.49019e-33	-0.400784835916857	0.364	0.505	8.4629e-29
SNRPB	2.73053e-33	-0.363482524733049	0.551	0.693	9.27972e-29
TIMM17A	3.15986e-33	-0.521148501189503	0.262	0.381	1.07388e-28
SLC7A6	3.17448e-33	-0.68704812555595	0.098	0.178	1.07885e-28
CYB5R2	3.75926e-33	-0.48258804702554	0.271	0.395	1.27758e-28
NIBAN2	3.81817e-33	0.427739945898463	0.687	0.635	1.29761e-28
UBE2D1	4.09867e-33	-0.477758367898178	0.246	0.367	1.39293e-28
COPG1	4.17539e-33	0.366931654658391	0.726	0.685	1.41901e-28
SPHK1	5.801e-33	-0.807549881567937	0.07	0.138	1.97147e-29
NOL8	7.8588e-33	-0.520074055323317	0.256	0.375	2.67081e-28
PTGES2	1.08955e-32	-0.605110446421471	0.111	0.196	3.70283e-28
EIF4E	1.1016e-32	-0.447830139798774	0.316	0.447	3.74377e-28
MAPK6	1.28977e-32	-0.413491834782809	0.513	0.649	4.38329e-28
NAPA	1.34736e-32	-0.414073272259661	0.375	0.512	4.57901e-28
SRGAP1	1.78662e-32	-0.485130579824037	0.222	0.336	6.07181e-28
BEX3	1.86232e-32	0.277728964887092	0.782	0.723	6.3291e-28
RPF1	2.08143e-32	-0.479269416300313	0.242	0.36	7.07374e-28
POLR2F	2.1854e-32	-0.452108986173092	0.245	0.366	7.42709e-28
TTC14	2.38146e-33	-0.495757220007782	0.242	0.358	8.09341e-29
FAU	2.42167e-32	-0.30816709030985	0.682	0.8	8.23004e-28
ATP5MC3	2.48334e-32	-0.34076203769007	0.752	0.842	8.43962e-28
RPS6	2.99765e-32	-0.19724409635122	0.986	0.973	1.01875e-27
OS9	3.55508e-32	0.332516314852722	0.776	0.75	1.20819e-27
SERBP1	3.7164e-32	-0.301687694668233	0.768	0.852	1.26302e-27
ARPC5L	4.54617e-32	-0.387570825026526	0.495	0.63	1.54501e-27
TIMM44	4.56685e-32	-0.52049520626913	0.178	0.283	1.55205e-27
GBP2	5.39461e-32	143712080402194	0.139	0.059	1.83336e-27
PSMB2	7.38526e-32	-0.355909865291942	0.703	0.802	2.50988e-27
CKAP4	8.23425e-32	0.259152844893208	0.849	0.813	2.79841e-27
ZNF90	8.86618e-32	-0.475877171340982	0.195	0.306	3.01317e-27
EAF1	1.10107e-31	-0.546848195167081	0.3	0.423	3.74199e-28
COPA	1.26904e-31	0.32950645476042	0.785	0.765	4.31283e-27
EIF2S1	1.28715e-31	-0.41124968978256	0.311	0.443	4.37439e-27
C9orf78	1.31702e-31	-0.430226512862339	0.316	0.446	4.47589e-27
CSF3	1.50007e-31	-0.60826437823476	0.831	0.861	5.09799e-27
MAGOH	1.86677e-31	-0.508900975110026	0.193	0.301	6.34421e-27
PGLS-DT	2.04713e-31	-142225324736317	0.023	0.063	6.95715e-27
TAX1BP1	2.13774e-31	-0.320296134753728	0.654	0.779	7.26512e-27
ATIC	2.1569e-31	-0.428354106333457	0.292	0.417	7.33022e-27
TRIM33	2.16251e-31	-0.484721153612159	0.267	0.388	7.34929e-27
GNL3L	2.213e-31	-0.444948125594285	0.198	0.309	7.52088e-27
ABL1	2.24986e-31	0.475857234728046	0.602	0.556	7.64615e-27
SAP18	2.33891e-31	-0.383129221652494	0.452	0.589	7.94878e-27
ARL8B	2.38797e-31	-0.379623990005244	0.685	0.793	8.11551e-27
TIMM13	2.56261e-32	-0.479003785086456	0.188	0.296	8.70902e-27
PGM1	2.81242e-31	0.748003003932374	0.383	0.295	9.558e-28
ANKRD1	3.53043e-31	-280494339488054	0.002	0.016	1.19982e-26
LINC00665	3.58843e-31	-0.864906575266778	0.058	0.12	1.21953e-26
ACTR3	5.19196e-31	-0.257545348479959	0.857	0.907	1.76449e-26
MT2A	5.20484e-31	0.136684573438698	0.991	0.977	1.76887e-26
RSL24D1	5.25688e-31	-0.41588338312872	0.337	0.471	1.78655e-26
COX7C	5.27014e-31	-0.296480744627807	0.743	0.837	1.79106e-26
SLFN11	6.30544e-31	0.76303933229711	0.37	0.278	2.1429e-26
TOMM22	1.13136e-30	-0.482826024725719	0.219	0.33	3.84494e-26
SLC35F2	1.13459e-30	-0.558587068835404	0.15	0.245	3.85589e-26
PSMB7	1.24922e-30	-0.350045400826418	0.569	0.701	4.24547e-26
FSCN1	1.26556e-30	0.602252657017212	0.456	0.374	4.30102e-26
ZC3H15	1.37491e-31	-0.351078315576833	0.593	0.724	4.67263e-26
TRMT10C	1.4129e-30	-0.49025787913247	0.243	0.359	4.80173e-26
IL7R	1.8878e-30	-0.694140654062721	0.132	0.219	6.4157e-26
SLC2A1	2.04725e-30	0.674950392978918	0.416	0.327	6.95757e-26
BYSL	2.24004e-30	-0.91836022733838	0.044	0.098	7.61277e-26
PPIL1	2.5874e-30	-0.513466709851165	0.183	0.286	8.79329e-26
ITM2B	3.28926e-30	0.47084014142977	0.601	0.555	1.11786e-25
RPL13A	3.89666e-30	-0.170501972272523	0.999	0.995	1.32428e-25
UQCC1	4.61175e-31	-0.486082820943815	0.238	0.353	1.5673e-25
RCL1	4.69815e-30	-0.931840699217553	0.051	0.109	1.59667e-25
TNPO2	6.11849e-30	-0.420665364950583	0.329	0.455	2.07937e-25
LINC00971	7.38706e-30	-249571981715103	0.003	0.021	2.51049e-26
MTHFD2L	7.52902e-31	-0.515428122805556	0.25	0.364	2.55874e-25
TMEM245	8.01769e-30	0.462933690430894	0.585	0.531	2.72481e-25
SAP30-DT	8.10371e-30	169896417743009	0.119	0.046	2.75405e-25
SYTL2	1.08738e-29	155796346344581	0.129	0.054	3.69546e-25
YOD1	1.94378e-29	-0.849491636064934	0.078	0.147	6.60595e-25
USP53	2.17465e-29	-0.580737887150253	0.184	0.285	7.39054e-25
NNMT	2.21437e-29	0.759292227402322	0.347	0.255	7.52554e-25
FAM219A	2.29386e-29	0.535459762787734	0.495	0.418	7.79567e-25
PCCA-DT	2.54798e-29	-0.678777292223617	0.099	0.176	8.65931e-25
EPAS1	3.15613e-29	-0.481585600879867	0.238	0.351	1.07261e-24
TUFT1	3.28864e-29	-101422244000671	0.054	0.111	1.11765e-24
SSR3	3.63586e-29	-0.235201345118994	0.933	0.955	1.23565e-24
PRELID1	3.66758e-29	-0.476610890624231	0.243	0.357	1.24643e-24
YTHDF1	4.36794e-30	-0.425573211961922	0.316	0.444	1.48444e-24
SFXN3	4.92237e-29	0.863054843533883	0.318	0.229	1.67287e-25
XPO5	5.22706e-29	-0.480713279797595	0.164	0.263	1.77642e-24
VTI1A	5.73881e-29	-0.550319293656468	0.146	0.238	1.95033e-24
LINC02056	6.7558e-29	-181336679148852	0.007	0.032	2.29596e-24
LRRC59	7.32901e-29	-0.390479053740866	0.427	0.559	2.49076e-24
CPT1A	7.59762e-29	-0.46535674708139	0.19	0.295	2.58205e-25
ENSG00000285725	9.68513e-29	-0.977368894595551	0.033	0.08	3.29149e-24
HK2	9.96859e-29	0.843338225158294	0.388	0.304	3.38782e-24
PDIA3	1.17943e-28	0.256868980594201	0.899	0.887	4.00831e-24
FAM114A1	1.24697e-28	0.64644123946232	0.438	0.361	4.23783e-24
TSR1	1.3571e-29	-0.472341782113787	0.256	0.371	4.6121e-24
CIAPIN1	1.7364e-28	-0.603234298661456	0.093	0.168	5.90114e-24
TFAM	1.7651e-28	-0.392843941510499	0.517	0.644	5.99869e-24
NCS1	1.93043e-28	-0.429120210686368	0.32	0.445	6.56055e-24
ILF3-DT	2.90164e-28	-0.740814976447432	0.097	0.171	9.86121e-24
RPL3	2.94911e-28	0.181615880223584	0.978	0.967	1.00225e-23
ADAMTS6	3.00013e-28	-0.495977993489211	0.382	0.507	1.01959e-23
DSN1	3.37949e-28	0.478482362903705	0.593	0.538	1.14852e-23
MAP3K20	5.4441e-28	0.441179081904674	0.609	0.55	1.85018e-23
UCK2	6.00387e-28	-0.491908565807493	0.185	0.286	2.04041e-23
CYP1A1	6.07624e-28	-199072907254389	0.017	0.05	2.06501e-23
SAMD1	6.35136e-28	0.558465262305677	0.519	0.451	2.15851e-23
TPD52L2	6.59342e-28	-0.354044319028486	0.403	0.544	2.24078e-23
SMNDC1	6.63587e-28	-0.470693239502856	0.29	0.407	2.2552e-23
MRPS15	6.75288e-28	-0.412948633019424	0.318	0.441	2.29497e-23
RESF1	7.20756e-28	-0.560441748091546	0.218	0.324	2.44949e-23
SARS1	7.71539e-28	-0.419597580816972	0.317	0.439	2.62208e-23
ANXA5	8.08859e-28	-0.291034250609109	0.821	0.881	2.74891e-23
SEC11C	8.8658e-28	-0.384623467209582	0.314	0.44	3.01304e-23
MDK	9.77759e-28	-0.400276902139954	0.519	0.642	3.32291e-23
PRELID3B	1.00265e-27	-0.368094459394657	0.345	0.478	3.40749e-23
POLR3E	1.26892e-27	-0.815444338802096	0.05	0.105	4.31241e-23
RPS10	1.29817e-27	-0.456693518612159	0.199	0.303	4.41184e-23
TMEM147	1.35039e-27	-0.442196597520848	0.239	0.352	4.58929e-23
EPOR	1.58195e-27	0.942295426174108	0.28	0.192	5.37625e-23
PNPO	1.6641e-27	-0.84998452593833	0.056	0.114	5.65544e-23
GOLGB1	1.67319e-27	0.386888573587373	0.724	0.695	5.68635e-23
HIGD1A	2.02709e-27	-0.57248543410288	0.119	0.201	6.88906e-23
BUD23	2.45429e-28	-0.527677969709982	0.15	0.241	8.3409e-23
PDCD2	2.60839e-27	-0.523755631320136	0.157	0.249	8.8646e-23
GAR1	2.64997e-27	-0.579164313045319	0.129	0.213	9.00591e-23
MPHOSPH10	2.76328e-28	-0.393592200265697	0.321	0.448	9.39102e-23
ENSG00000286593	2.83956e-27	-150295885452795	0.022	0.06	9.65025e-23
ZNHIT6	3.36003e-27	-0.597382091826563	0.112	0.192	1.14191e-22
CLUH	3.45693e-27	-0.898399560653386	0.049	0.104	1.17484e-24
UBE2G2	3.78759e-27	-0.491950688577693	0.181	0.28	1.28721e-22
TNNT1	4.28849e-27	0.5925316129512	0.485	0.42	1.45744e-22
POLR3K	4.46059e-28	-0.696325404589778	0.098	0.172	1.51593e-23
RPS2	4.48553e-27	-0.17032315053868	0.997	0.996	1.52441e-22
RFLNB	4.62926e-27	-0.474584158110753	0.23	0.338	1.57325e-22
UBE2A	5.15071e-27	-0.34231291722336	0.47	0.606	1.75047e-22
HMGB1	5.27082e-27	-0.244077027998035	0.882	0.935	1.79129e-22
CD274	6.06995e-27	-0.954495642936154	0.055	0.111	2.06287e-22
DDIT4	6.72414e-27	0.303362152746676	0.66	0.581	2.2852e-22
NDUFAB1	7.09555e-27	-0.378981996506453	0.444	0.57	2.41142e-22
CDKN2C	8.61416e-27	0.736743048935584	0.369	0.284	2.92752e-22
CCDC137	9.48256e-27	-0.592923467309563	0.122	0.204	3.22265e-22
ARIH2	9.51771e-27	-0.39614813207295	0.318	0.442	3.23459e-22
CD63	1.08839e-26	-0.2237692096338	0.893	0.935	3.69889e-22
C3	1.14899e-27	0.312647155768186	0.831	0.818	3.90483e-22
MAPRE1	1.28128e-26	-0.28988660809121	0.716	0.828	4.35443e-23
MT-ND4L	1.34327e-26	0.2360591381538	0.904	0.879	4.5651e-22
FAM102A	1.35897e-26	-0.594814860904517	0.151	0.241	4.61846e-22
TAF4B	1.37656e-26	-114623084828139	0.026	0.066	4.67823e-22
NUFIP1	1.39899e-26	-0.515705426908955	0.185	0.284	4.75445e-22
PAQR3	1.49995e-27	-0.643714573776858	0.109	0.186	5.09757e-22
CLPTM1L	1.97925e-26	-0.359030076745528	0.39	0.524	6.7265e-22
ZMPSTE24	2.04951e-26	-0.447524207285284	0.192	0.294	6.96526e-22
RPL39	2.64194e-26	-0.17846722546475	0.99	0.977	8.97865e-23
ANKLE1	2.89426e-26	-108847037206891	0.03	0.072	9.83614e-22
KARS1	2.94739e-28	-0.459799386769938	0.178	0.277	1.00167e-21
LINC02392	3.29375e-26	-0.968114207236841	0.081	0.147	1.11938e-22
ENTR1	3.73101e-26	-0.419158313508819	0.218	0.327	1.26798e-21
LUM	4.09104e-26	0.770845967688223	0.358	0.273	1.39034e-21
ATP5PB	4.27009e-26	-0.317260690827329	0.602	0.717	1.45119e-21
IRAK1	4.30139e-26	-0.434142377258946	0.279	0.395	1.46183e-21
IGFBP3	4.3898e-26	183412587539808	0.129	0.058	1.49187e-21
RNF6	4.44019e-26	-0.648052035772901	0.129	0.211	1.509e-21
HP1BP3	4.72099e-27	0.35427021412041	0.724	0.701	1.60443e-21
ATP5F1B	6.53012e-26	-0.304823413925121	0.681	0.785	2.21926e-21
SLC16A9	7.68023e-26	-13767197467137	0.021	0.057	2.61013e-21
ARHGEF2	8.04162e-26	-0.398881869704672	0.348	0.474	2.73295e-21
RAB11B	8.05035e-26	0.284325692571381	0.789	0.76	2.73591e-21
TUFM	8.77873e-26	-0.324073594764925	0.573	0.703	2.98345e-21
PPRC1	1.05975e-25	-0.437740393005117	0.258	0.37	3.60158e-21
MAPKAPK2	1.0959e-25	-0.406980859023382	0.209	0.317	3.72441e-21
TARS1	1.2555e-25	-0.348895153433516	0.379	0.514	4.26681e-21
RPIA	1.27111e-25	-0.717162737739401	0.077	0.143	4.31987e-21
FBXO32	1.27677e-25	-143214651958956	0.02	0.056	4.33911e-21
SLC37A4	1.41706e-25	0.91754429469764	0.258	0.171	4.81587e-21
RIOK1	1.42658e-25	-0.598101167834189	0.106	0.183	4.84825e-21
SERPINE2	1.58091e-26	0.203197346092324	0.903	0.867	5.37272e-21
SLC35B1	1.59484e-25	-0.41292464446855	0.22	0.329	5.42006e-21
TXNL4A	1.86521e-25	-0.398697712300696	0.259	0.372	6.3389e-21
HM13	2.19482e-25	-0.294974276952953	0.656	0.773	7.4591e-21
DUSP14	2.47947e-25	-0.524135727141369	0.172	0.266	8.42648e-21
UPF1	2.65794e-25	-0.44607876314778	0.197	0.299	9.03302e-21
PFKP	2.819e-25	0.871759034386603	0.291	0.207	9.58038e-21
LURAP1L	3.10881e-26	-0.956559816289245	0.09	0.158	1.05653e-20
ARHGAP22	3.23891e-25	-0.529263428877495	0.14	0.226	1.10074e-20
LIG4	3.34553e-26	-0.778476743109401	0.072	0.134	1.13698e-20
GART	3.80372e-25	-0.525973567846535	0.138	0.223	1.29269e-20
UGP2	3.81852e-25	0.687897708505771	0.397	0.318	1.29772e-20
DUT	3.82669e-25	0.307453959872916	0.746	0.719	1.3005e-20
PUS1	4.29759e-25	-0.860921017844351	0.044	0.094	1.46054e-20
BHLHE40	4.31445e-25	-0.14006160318692	0.591	0.5	1.46627e-20
PTPRR	4.38545e-25	-104812260444918	0.035	0.08	1.4904e-20
GLRX2	4.76789e-25	-0.448490956806628	0.222	0.327	1.62037e-20
CENATAC	4.76904e-25	-0.680843749219602	0.121	0.2	1.62076e-20
NAA20	4.99035e-25	-0.456331639998527	0.224	0.33	1.69597e-20
SLC39A6	5.59677e-25	-0.355385781233101	0.449	0.579	1.90206e-20
MED28	5.89147e-25	-0.477465001730318	0.165	0.258	2.00222e-20
DDIT3	6.181e-25	-0.61720254102705	0.246	0.349	2.10061e-20
LTO1	6.18793e-25	-0.665601234589874	0.091	0.161	2.10297e-21
RHOB	6.5633e-25	-0.652969226454757	0.733	0.797	2.23054e-20
DHCR24	6.91466e-25	0.570161528027578	0.463	0.389	2.34995e-20
RPL18	6.98908e-26	-0.234069505072938	0.911	0.936	2.37524e-20
FADS1	7.59985e-25	0.538878602091301	0.485	0.412	2.58281e-21
SNRPC	7.82321e-25	-0.326114684930828	0.467	0.607	2.65872e-20
SRSF5	8.15816e-25	0.308579997078368	0.735	0.712	2.77255e-20
NABP1	8.26062e-25	-0.557655288597027	0.18	0.274	2.80737e-20
PDCD5	9.14972e-25	-0.281567764050769	0.715	0.812	3.10953e-22
RNF103-CHMP3	9.76224e-25	-164381437552436	0.016	0.048	3.3177e-20
IL1B	1.04396e-24	-0.889666720368099	0.594	0.667	3.54791e-20
TASOR2	1.09803e-24	-0.668416373943855	0.078	0.143	3.73166e-20
CDV3	1.31202e-24	-0.313352303991785	0.587	0.708	4.45889e-20
MPV17L2	1.61793e-24	-0.802457416829993	0.063	0.121	5.49853e-20
NOPCHAP1	1.83536e-24	-0.77749431666843	0.07	0.131	6.23746e-20
UTP14A	2.04414e-25	-0.54657984755505	0.141	0.226	6.94702e-20
LENG8	2.05999e-25	-0.590655777420626	0.347	0.46	7.00089e-20
NSA2	2.3714e-24	-0.25974400554644	0.755	0.84	8.05921e-20
UBXN8	2.88852e-24	-0.740810602444659	0.086	0.152	9.81664e-20
LUCAT1	2.97204e-24	0.697868994317931	0.351	0.265	1.01005e-19
DHX36	3.21568e-24	-0.374439681162922	0.524	0.65	1.09285e-19
YTHDF2	3.81341e-24	-0.435654755008907	0.271	0.385	1.29599e-19
CREM	3.93122e-24	-0.61010010836761	0.129	0.209	1.33603e-19
SLC16A1-AS1	4.04684e-24	-0.45441825999101	0.177	0.272	1.37532e-19
ENSG00000273568	4.43304e-25	-176685937771104	0.009	0.033	1.50657e-19
ATAD3A	5.40322e-24	-0.569618303882559	0.125	0.205	1.83629e-19
DYNC1LI1	5.67818e-24	-0.465998277025505	0.154	0.243	1.92973e-19
RNF138	5.83984e-24	-0.474796824845984	0.172	0.267	1.98467e-19
ATOX1	6.35116e-24	-0.472536836010498	0.192	0.289	2.15844e-19
SCG2	6.44818e-24	-216865073502095	0.016	0.047	2.19141e-19
HSPA9	6.65436e-24	-0.347921166335394	0.574	0.694	2.26148e-19
LTBR	7.25892e-24	-0.341145743631929	0.346	0.474	2.46694e-19
CDC123	7.88698e-24	-0.509534351586981	0.142	0.226	2.68039e-19
NHP2	9.86519e-24	-0.482255537346769	0.175	0.268	3.35268e-20
SUN2	9.90379e-24	0.695627909577381	0.363	0.28	3.3658e-19
PSMD12	1.14113e-23	-0.39530704299575	0.379	0.504	3.87812e-19
MARCHF5	1.18742e-23	-0.463798751767829	0.188	0.284	4.03545e-19
NDUFS8	1.30301e-23	-0.419181801531491	0.207	0.307	4.42827e-19
MEDAG	1.47655e-23	-0.984452807539906	0.043	0.091	5.01805e-19
ME2	1.51178e-23	-0.413055816663285	0.209	0.31	5.1378e-19
HIF1A	1.63925e-23	-0.351621961702409	0.546	0.672	5.57098e-19
ENSG00000227748	1.66581e-23	-327487423734152	0.002	0.017	5.66126e-19
CLTA	1.7866e-23	-0.294891830208117	0.632	0.747	6.07177e-19
VGF	1.87858e-23	-193489270592553	0.016	0.046	6.38437e-19
FBXO22	2.18862e-23	-0.562729451299186	0.142	0.226	7.43802e-19
AHNAK	2.35082e-25	0.46534023874697	0.546	0.487	7.98927e-19
AOC2	2.53379e-23	-159273736422842	0.012	0.038	8.61109e-19
CRY1	2.62328e-23	-0.595838675565206	0.125	0.204	8.91522e-19
EIF3G	2.96715e-23	-0.307990956016323	0.545	0.673	1.00839e-18
PCDH7	3.58667e-23	0.867781524871696	0.282	0.197	1.21893e-19
HTRA2	4.07254e-23	-0.486217023313755	0.137	0.221	1.38405e-18
MRPS18B	4.17869e-23	-0.39023224126943	0.277	0.392	1.42013e-18
SSBP1	5.41202e-23	-0.382835430435267	0.46	0.573	1.83927e-18
PRMT5	5.90889e-23	-0.451858225088084	0.177	0.27	2.00814e-18
ADM	6.55518e-23	0.101153156741522	0.535	0.457	2.22778e-18
ENSG00000270640	6.67261e-23	-287317014900652	0.002	0.015	2.26768e-18
SNRPD2	6.83803e-23	-0.268914830775893	0.745	0.832	2.3239e-18
COX6C	7.10204e-23	-0.270804096963027	0.789	0.862	2.41363e-18
UTP3	7.57696e-23	-0.468823651704486	0.248	0.354	2.57503e-18
KLHL18	8.64882e-23	-0.603002766397714	0.083	0.148	2.9393e-18
PTPN14	9.18137e-23	0.47992684047205	0.563	0.508	3.12029e-18
AK6	9.68724e-23	-0.461015112860735	0.175	0.267	3.29221e-18
IKZF3	1.08397e-23	-0.598228318181977	0.086	0.153	3.68388e-18
SLC43A2	1.11631e-22	-169716388185093	0.007	0.028	3.79377e-18
MRPL34	1.18652e-22	-0.335654514161636	0.453	0.583	4.03238e-18
MRPS12	1.27511e-22	-0.537638487846358	0.127	0.206	4.33346e-18
CXCL8	1.36047e-22	-0.665343316367404	0.878	0.895	4.62355e-18
DDX27	1.37593e-22	-0.316558462431497	0.553	0.681	4.67609e-18
SLC25A44	1.42095e-22	-0.648272228485532	0.092	0.16	4.82909e-18
SLC22A15	1.42898e-22	-0.579601395878133	0.106	0.179	4.8564e-18
ATP5MG	1.60754e-22	-0.355319288278396	0.401	0.525	5.46321e-18
ABCF2	1.62121e-22	-0.554210884721997	0.082	0.148	5.50969e-18
SNHG5	1.73898e-22	-0.359807879251913	0.381	0.508	5.90992e-18
GNB1	1.75486e-22	0.203957711990473	0.919	0.906	5.9639e-18
FDPS	1.80121e-22	0.54633341401785	0.46	0.388	6.12142e-19
TWNK	1.99695e-23	-138925559057015	0.014	0.043	6.78664e-18
HDAC2	2.61791e-22	-0.308335657600508	0.548	0.672	8.89697e-18
CSTB	2.88355e-22	-0.378761750957392	0.633	0.743	9.79974e-18
SUGCT-AS1	3.0619e-22	-378640251972562	0.001	0.012	1.04059e-17
CCDC66	3.15131e-23	-0.588821787866839	0.098	0.168	1.07097e-17
COX7B	3.22182e-22	-0.377522905529284	0.369	0.487	1.09494e-17
VARS1	3.54473e-22	-0.693961815446875	0.052	0.104	1.20468e-17
BZW2	3.95845e-22	-0.377817887656001	0.344	0.46	1.34528e-17
CCNB1IP1	4.54737e-22	-0.451366867347719	0.188	0.282	1.54542e-17
CERCAM	5.83664e-22	0.859955276428148	0.266	0.184	1.98358e-17
ENSG00000258807	7.14461e-22	-231219842179644	0.003	0.019	2.4281e-17
CD99	7.46023e-22	0.346694578191369	0.683	0.657	2.53536e-17
COX6A1	7.46151e-22	-0.296734962784335	0.676	0.779	2.53579e-18
TMEM192	8.04529e-22	-0.393778447591985	0.271	0.381	2.73419e-17
TBRG1	8.45618e-22	-0.380627321229703	0.285	0.4	2.87383e-17
SLC38A7	8.7013e-22	-0.588811412743904	0.111	0.185	2.95714e-17
ENSG00000286129	8.80628e-22	-0.483358646259463	0.142	0.225	2.99282e-17
ALYREF	1.07759e-21	-0.374727050069369	0.39	0.508	3.6622e-17
H4C8	1.11285e-22	-176318832178529	0.02	0.053	3.78202e-17
HLA-C	1.19735e-21	0.172450202485308	0.955	0.939	4.0692e-17
NAXE	1.20812e-21	-0.385732596790398	0.283	0.396	4.10579e-17
CRTAP	1.29291e-21	0.179309002799012	0.917	0.877	4.39394e-17
ECM1	1.30239e-22	0.335592070018583	0.684	0.65	4.42618e-17
IL19	1.33074e-21	-165820137374629	0.019	0.051	4.52251e-17
KTI12	1.42476e-21	-0.832475135899723	0.046	0.094	4.84204e-17
DUSP12	1.44173e-21	-0.460106708378631	0.156	0.242	4.89971e-18
RAB27B	1.44896e-21	0.522278747737332	0.493	0.428	4.92428e-17
ERG28	1.48503e-22	0.594552187397291	0.39	0.314	5.04686e-17
RAE1	1.54437e-21	-0.305259895499811	0.492	0.625	5.24856e-17
ALG3	1.58854e-21	-0.394588764180671	0.288	0.401	5.39866e-17
VPS37B	1.87626e-21	-0.533387593029991	0.18	0.269	6.37646e-17
DDX10	1.92407e-21	-0.380497094247309	0.263	0.374	6.53895e-17
TUBB4B	1.92513e-21	0.417098012494691	0.619	0.573	6.54255e-17
ZNF121	2.01855e-21	-0.448384258370113	0.163	0.251	6.86004e-17
TPR	2.15269e-21	0.333891720814371	0.73	0.708	7.3159e-17
MRPL13	2.15789e-21	-0.41405473996036	0.171	0.262	7.33359e-17
IFITM2	2.19047e-21	0.611463488516316	0.43	0.359	7.44431e-17
ENSG00000258077	2.54557e-21	-0.696278232177711	0.075	0.136	8.65111e-17
POLDIP2	2.77597e-21	-0.343633332341825	0.276	0.39	9.43414e-17
RRAS	2.79391e-21	0.567599534162179	0.446	0.377	9.49511e-17
ERH	2.82697e-21	-0.276833438859121	0.654	0.759	9.60745e-17
ARL4D	2.83775e-21	-0.668297965835857	0.169	0.254	9.6441e-17
CRCP	3.09178e-21	-0.668321301197469	0.089	0.154	1.05074e-16
PID1	3.37624e-21	-0.431880189217484	0.448	0.555	1.14741e-16
TIMM50	3.97326e-21	-0.361480166722265	0.258	0.368	1.35031e-17
HCCS	4.05861e-21	-0.721557159679588	0.073	0.133	1.37932e-16
SNRPF	4.08389e-21	-0.324772253422021	0.517	0.64	1.38791e-16
NUP42	4.62812e-21	-0.460385197297366	0.174	0.264	1.57287e-16
LAMTOR3	4.89099e-21	-0.47014249477452	0.262	0.367	1.6622e-17
BBX	4.96843e-21	0.426116074116584	0.608	0.561	1.68852e-16
PARP14	5.27783e-21	0.794792926082766	0.323	0.242	1.79367e-16
SIM2	5.39664e-21	-107685202967604	0.025	0.061	1.83405e-16
CCRL2	5.41615e-21	-106722911811696	0.029	0.067	1.84068e-16
DEPP1	5.76156e-21	236949186178671	0.064	0.015	1.95807e-17
NOL11	6.08319e-21	-0.360441807925662	0.263	0.374	2.06737e-16
LPP	6.26035e-21	0.442534629603487	0.57	0.521	2.12758e-16
KLHL21	7.89102e-21	-0.560603533790197	0.135	0.214	2.68176e-17
COPS7B	8.24141e-21	-0.407547145182182	0.196	0.292	2.80084e-16
RBM19	9.90072e-21	-0.64186281685279	0.073	0.133	3.36476e-16
HLTF	1.00179e-20	0.43743164512145	0.57	0.52	3.40458e-16
EIF3B	1.13137e-20	-0.34699614109323	0.291	0.407	3.84496e-16
DNAJA2	1.19085e-20	-0.429736840924381	0.166	0.255	4.04712e-16
FJX1	1.29056e-20	-0.471750308592068	0.274	0.379	4.38597e-16
IPO5	1.52139e-20	-0.338135025989145	0.465	0.592	5.17044e-17
TSN	1.72592e-20	-0.357798872442464	0.243	0.35	5.86554e-16
MICAL2	1.88852e-20	0.334081619929008	0.7	0.671	6.41812e-16
C3orf52	2.01273e-20	-0.585435328834915	0.116	0.189	6.84025e-16
EIF3H	2.12614e-20	-0.269635456965482	0.783	0.856	7.22569e-16
COMMD2	2.32748e-20	-0.432674854902162	0.257	0.36	7.90995e-16
CAPNS1	2.36825e-20	0.301984166463288	0.724	0.701	8.0485e-16
TMEM126B	2.56113e-20	-0.454083126349459	0.187	0.279	8.70401e-16
PHF23	2.70721e-20	-0.417772195290051	0.171	0.261	9.20047e-16
FARSA	2.956e-20	-0.339149887105538	0.285	0.397	1.0046e-15
GTF3C6	3.02878e-20	-0.390131010424967	0.233	0.335	1.02933e-19
KPNA3	3.05643e-20	-0.333784793063632	0.38	0.505	1.03873e-15
GTF2H1	3.24259e-21	-0.399864559299362	0.217	0.317	1.10199e-15
LINC00944	3.34108e-20	-0.98253645296174	0.039	0.083	1.13546e-15
POLE3	3.36642e-21	-0.344831254463131	0.641	0.755	1.14408e-15
MAT2A	3.64961e-21	-0.44643692183168	0.311	0.421	1.24032e-15
CHTOP	3.65878e-20	-0.355607274377232	0.332	0.449	1.24344e-15
MEGF8	3.82461e-20	0.810238340901598	0.316	0.244	1.29979e-15
FAM20C	4.17364e-20	0.72904671941568	0.317	0.236	1.41841e-15
SOCS4	4.30561e-20	-0.414905281078003	0.311	0.423	1.46326e-15
TARDBP	6.28533e-20	-0.323421073038794	0.517	0.635	2.13607e-15
SCLY	6.37844e-20	-0.909576090359299	0.035	0.076	2.16771e-15
NRIP3	6.42539e-20	-0.40768976112811	0.262	0.367	2.18367e-15
STOML2	6.47005e-20	-0.471432413686144	0.124	0.2	2.19885e-15
SLC25A36	6.80634e-20	0.536489528872018	0.492	0.438	2.31313e-16
ARHGAP18	7.12639e-20	-0.39085085649829	0.206	0.302	2.4219e-16
SAR1A	7.16867e-20	-0.302622960134245	0.577	0.694	2.43627e-16
PSMD3	7.77214e-20	-0.621948602411011	0.094	0.159	2.64136e-15
TUSC2	8.35999e-20	-0.608902675548657	0.107	0.177	2.84114e-15
MRPS6	8.52171e-20	0.641431951282746	0.396	0.326	2.8961e-15
WWC1	8.71616e-20	-0.890076376153141	0.045	0.092	2.96219e-15
PPP2R2A	9.01271e-20	-0.364573032768024	0.414	0.536	3.06297e-15
SRPK1	9.40319e-20	-0.352583251860973	0.242	0.347	3.19568e-15
MGAT4C	1.0078e-19	-10392325695271	0.019	0.05	3.42503e-16
SURF2	1.07562e-19	-0.714812843128378	0.051	0.101	3.65551e-15
ZNF317	1.08103e-19	-0.420148290153386	0.204	0.299	3.67388e-15
IRS2	1.14633e-19	0.577203657383174	0.476	0.411	3.89581e-15
CHST2	1.14873e-19	-0.929376657706848	0.039	0.082	3.90397e-15
POLR1B	1.24139e-19	-0.650435876590507	0.073	0.132	4.21886e-16
FAM91A1	1.2767e-19	-0.407751629279393	0.21	0.306	4.33885e-15
ZC3H8	1.35125e-19	-0.599415566243314	0.091	0.156	4.59222e-15
NARS1	1.42208e-20	-0.294638770713503	0.419	0.549	4.83294e-15
RPS4Y1	1.69977e-19	-0.31107264256674	0.449	0.576	5.77668e-15
CDCP1	1.78482e-19	0.286204357091485	0.799	0.766	6.06571e-15
WDR12	1.80678e-19	-0.43043141360869	0.159	0.244	6.14036e-15
ATRX	1.84522e-19	0.435075209806216	0.598	0.564	6.27099e-15
ZNF433	2.09657e-19	-122029520387014	0.016	0.045	7.12519e-15
AKR7A2	2.34909e-19	0.694149126004277	0.354	0.283	7.9834e-15
DGKZ	2.35846e-19	-0.561349377144571	0.125	0.198	8.01523e-15
S100A6	2.78682e-19	0.117963804047249	0.942	0.923	9.47101e-15
UBE2D3	2.79339e-19	-0.266088725372394	0.731	0.816	9.49333e-15
CPE	3.18424e-19	11265546566664	0.166	0.095	1.08216e-14
GHITM	3.41221e-19	-0.273015112734609	0.586	0.708	1.15964e-14
RIT1	3.54775e-19	-0.516474276935035	0.122	0.196	1.2057e-14
SAV1	3.57958e-19	0.573101852771957	0.451	0.387	1.21652e-14
C1orf52	3.66206e-19	-0.503730696052621	0.151	0.233	1.24455e-14
NTRK3	3.70615e-19	-126980748720262	0.013	0.039	1.25954e-14
RPSA	3.81731e-19	-0.222563534641018	0.815	0.882	1.29731e-14
NCSTN	3.84102e-19	0.517727747830075	0.479	0.418	1.30537e-14
AXL	3.96694e-19	0.24754188157835	0.773	0.742	1.34816e-14
LLPH	4.07682e-19	-0.408749631487654	0.167	0.253	1.38551e-14
RABEP1	4.13546e-19	-0.374697504891235	0.224	0.323	1.40544e-14
SINHCAF	4.21183e-19	-0.499032895817194	0.117	0.19	1.43139e-14
SCNM1	4.44509e-19	-0.360813184421763	0.24	0.343	1.51066e-14
PSMB6	4.74212e-19	-0.344692915994531	0.32	0.434	1.61161e-15
VPS18	4.88619e-19	-0.724347948739311	0.056	0.107	1.66057e-14
CSGALNACT2	5.17193e-19	-0.379417244538193	0.236	0.337	1.75768e-14
SMOX	5.42206e-19	-0.557643159758694	0.236	0.33	1.84269e-14
GABARAPL1	5.62507e-19	-0.589885884913919	0.096	0.161	1.91168e-15
CHKA	5.85956e-19	-0.484268046842624	0.152	0.234	1.99137e-14
BCS1L	6.50966e-19	-0.550996768843048	0.104	0.172	2.21231e-14
ARL6IP5	6.51653e-19	0.418373822250149	0.584	0.546	2.21464e-14
TMEM183A	6.96767e-19	-0.400670135503362	0.213	0.309	2.36796e-14
GLT8D1	7.38029e-19	0.955855465239253	0.23	0.156	2.50819e-15
HNRNPA1	7.80372e-19	0.200606215867928	0.892	0.884	2.65209e-15
PFDN6	7.85242e-19	-0.462675322563455	0.135	0.212	2.66865e-14
COPS9	8.7236e-19	-0.362931377097972	0.243	0.345	2.96472e-14
WDR5	8.76048e-19	-0.39600262366432	0.266	0.37	2.97725e-14
DHX34	8.89841e-19	-0.59300711919655	0.083	0.144	3.02412e-15
PLXNA1	9.22095e-19	0.549192180556989	0.445	0.38	3.13374e-14
EIF2B4	1.03594e-18	-0.390398751864393	0.192	0.284	3.52064e-14
CERS2	1.05964e-19	-0.255924419628306	0.723	0.818	3.60117e-14
CYTOR	1.06081e-18	-0.442338085884646	0.204	0.296	3.60517e-14
LINC00472	1.08322e-18	-111446688329815	0.029	0.066	3.68131e-14
FAM241B	1.10871e-18	-0.716809545655218	0.088	0.15	3.76796e-14
SNHG9	1.19542e-18	-0.832417857278448	0.067	0.122	4.06262e-15
IFNGR2	1.30741e-18	0.487419715256361	0.498	0.437	4.44324e-14
TRPV3	1.34114e-18	-122451791582778	0.021	0.053	4.55786e-14
SUPV3L1	1.77296e-18	-0.413528058613541	0.178	0.266	6.02539e-14
EIF4G1	1.79369e-18	-0.337148802899123	0.448	0.571	6.09585e-14
FOLR3	2.06269e-18	-211730165597276	0.005	0.023	7.01006e-14
ZFPM2-AS1	2.08079e-18	-0.434709768100589	0.229	0.326	7.07157e-14
CEBPB	2.14163e-18	-0.296817215259741	0.726	0.809	7.27834e-14
PSMA1	2.16179e-18	-0.28880597932596	0.509	0.632	7.34683e-14
KCTD5	2.24743e-18	-0.454607252881184	0.149	0.23	7.6379e-14
SCG5	2.63181e-18	-241415087867027	0.002	0.016	8.94422e-14
MARCHF4	2.67989e-18	-18919579495602	0.006	0.024	9.10762e-14
MMP13	2.69339e-18	-159768813472883	0.016	0.044	9.15349e-14
IFITM3	2.72702e-18	0.404509970430045	0.585	0.542	9.26778e-14
KRT34	2.7424e-18	-127896128047327	0.03	0.068	9.32005e-14
PPTC7	2.83519e-18	-0.424121695210654	0.207	0.299	9.63538e-14
PSMA3	2.92639e-18	-0.316652884470725	0.424	0.546	9.94535e-14
ABL2	3.00702e-18	-0.415168205613859	0.45	0.565	1.02193e-13
MIR210HG	3.01313e-18	175476920719035	0.084	0.031	1.02401e-13
VDR	3.19233e-18	-0.385573238421684	0.177	0.265	1.08491e-13
YDJC	3.20339e-18	-0.59272419210902	0.093	0.157	1.08867e-13
IQCB1	3.42951e-18	-0.370621201177715	0.337	0.449	1.16552e-13
KRAS	3.96411e-18	-0.385210599623121	0.224	0.32	1.3472e-13
NUTF2	3.97376e-18	-0.285653913742031	0.557	0.676	1.35048e-13
CHD7	4.16928e-18	-0.770169029428272	0.057	0.107	1.41693e-13
EXOSC7	4.69967e-18	-0.499949196987307	0.112	0.182	1.59718e-13
EPB41L4A-AS1	4.82704e-18	-0.391510151005625	0.238	0.336	1.64047e-13
SRGN	4.86247e-18	0.25718185697316	0.714	0.674	1.65251e-13
SERPINB3	5.34501e-18	-199392773391391	0.013	0.038	1.8165e-13
RYBP	6.40923e-18	-0.53347558811228	0.494	0.601	2.17818e-13
PGAM1	6.86231e-19	0.41047732730677	0.572	0.531	2.33215e-13
MEF2D	7.15275e-18	-0.365603263821615	0.281	0.387	2.43086e-14
C5orf22	7.53083e-18	-0.615020225868755	0.078	0.137	2.55935e-13
C8orf89	7.85247e-18	-278395103752448	0.002	0.013	2.66866e-13
UTP20	8.21159e-18	-0.491761132501489	0.138	0.215	2.79071e-13
UBE2F	8.75641e-18	-0.501010089378027	0.121	0.193	2.97587e-14
PHLDA2	8.94436e-18	-0.350099585545019	0.544	0.652	3.03974e-13
EMC8	9.14612e-18	-0.536544663564232	0.097	0.162	3.10831e-13
MED27	1.0142e-17	-0.398821950719084	0.183	0.271	3.44677e-13
ENSG00000265749	1.02959e-17	-0.75418131917917	0.048	0.094	3.49905e-13
SNX21	1.17288e-17	0.898613685425775	0.254	0.181	3.98604e-13
AASDHPPT	1.23866e-17	-0.3259278495255	0.235	0.336	4.20959e-13
NAV1	1.34584e-17	0.646176102534895	0.412	0.348	4.57385e-14
DNAJB6	1.54335e-17	-0.471694194027143	0.149	0.227	5.24507e-13
UMPS	1.55606e-17	-0.359020239547144	0.259	0.363	5.28826e-13
ELAC2	1.60459e-17	-0.502531079741767	0.131	0.206	5.4532e-14
NPM1	1.62515e-18	-0.195185852614312	0.989	0.986	5.52308e-13
TBX2	1.62888e-17	-221809518592195	0.005	0.023	5.53575e-13
ZNF232-AS1	1.64757e-17	-0.511153597699013	0.124	0.196	5.59928e-13
ZNF225-AS1	1.66792e-17	-0.804311412498143	0.051	0.099	5.66843e-13
UNC119	1.80198e-17	-0.847183838283659	0.048	0.094	6.12401e-13
METTL1	1.96044e-17	-0.620815435036427	0.075	0.132	6.66256e-13
WDR46	2.16138e-17	-0.699441420642207	0.05	0.097	7.34544e-13
HDLBP	2.17058e-17	0.254406530062746	0.786	0.765	7.37671e-13
ZBTB1	2.8414e-17	0.800312181371859	0.298	0.227	9.6565e-13
ZMYM3	2.94904e-17	138094845886825	0.114	0.055	1.00223e-12
SH2D5	3.01481e-17	-123108118542711	0.015	0.042	1.02458e-12
RBM25	3.31677e-17	-0.336416445601135	0.638	0.745	1.1272e-12
CST3	3.81241e-17	0.286053739607772	0.723	0.707	1.29565e-12
HOOK2	3.96965e-17	0.978317354599808	0.195	0.124	1.34908e-12
GLIPR1	4.30176e-17	-0.354102601494084	0.479	0.589	1.46195e-12
C19orf53	4.43134e-17	-0.307419074198289	0.491	0.614	1.50599e-12
PRPF19	4.46202e-17	-0.401315554586662	0.174	0.26	1.51642e-12
SLC16A6	4.57075e-17	-0.744603977999401	0.044	0.088	1.55337e-12
EPS15L1	5.25321e-17	-0.424975407701829	0.154	0.235	1.7853e-12
KDELR3	5.44472e-17	0.85946003699421	0.236	0.162	1.85039e-13
NPLOC4	5.5548e-17	-0.358314364406893	0.245	0.346	1.8878e-12
FAM118B	5.83937e-17	-0.586284826055608	0.087	0.148	1.98451e-12
CHCHD3	6.24155e-17	-0.353409512338122	0.207	0.3	2.12119e-12
MAFG	6.72784e-17	-0.38430722750213	0.288	0.394	2.28646e-12
SOCS3	6.75941e-18	0.315538676182953	0.5	0.434	2.29718e-12
TADA3	7.0578e-17	0.496838480962202	0.483	0.435	2.39859e-12
GDAP1	7.93362e-17	-0.903964820406267	0.038	0.079	2.69624e-12
KHDC4	8.30585e-17	-0.471564836190745	0.156	0.236	2.82274e-12
ZFAND2A	9.2078e-17	-0.573609103908057	0.094	0.157	3.12927e-12
MRPL24	9.59432e-17	-0.597885397155295	0.06	0.111	3.26063e-12
RP9	9.75175e-17	-0.483480716032613	0.116	0.186	3.31413e-12
FUBP3	1.03548e-17	-0.345651414811315	0.21	0.304	3.51908e-12
DNAJC8	1.10922e-16	-0.303739913508343	0.529	0.646	3.76968e-12
BTN3A2	1.11594e-16	0.799377760489681	0.258	0.184	3.79254e-12
MYO1B	1.13703e-16	0.300271109520912	0.737	0.703	3.86419e-12
MRPS25	1.3007e-16	-0.513499504301278	0.112	0.18	4.42043e-13
PSMC5	1.3179e-16	-0.32021359408689	0.374	0.492	4.47889e-12
GADD45A	1.34427e-16	-0.871867567394287	0.651	0.722	4.56849e-12
MT1X	1.41564e-17	0.608106625191334	0.467	0.405	4.81106e-12
SLC4A2	1.44711e-17	-0.418752287951657	0.214	0.305	4.918e-12
NCLN	1.56998e-16	-0.336874786767592	0.243	0.342	5.33558e-12
CPSF6	1.67558e-16	-0.416826537189279	0.211	0.301	5.69447e-12
FKBP8	1.81937e-16	0.44139689267456	0.53	0.491	6.18312e-12
CAPN15	1.87111e-16	-0.390285775391949	0.151	0.231	6.35897e-12
MORF4L2	1.99863e-16	0.263816525560953	0.796	0.775	6.79234e-12
IFRD1	2.23106e-16	-0.477880080616054	0.117	0.187	7.58225e-12
NDUFAF5	2.47674e-16	-0.614208847083948	0.07	0.124	8.41721e-13
PDIA4	2.51711e-16	0.486158922231699	0.492	0.438	8.55439e-12
IL13RA2	2.58746e-16	-156740837624708	0.014	0.039	8.79348e-12
SOX15	2.61114e-16	-201342600930666	0.005	0.023	8.87396e-12
UTP15	2.64198e-16	-0.743299760807023	0.053	0.101	8.97878e-12
RALA	2.66088e-16	-0.356229457508211	0.471	0.594	9.043e-12
ENOPH1	2.72268e-16	-0.390887758227378	0.176	0.261	9.25304e-13
ARRDC3	2.76122e-16	-122647078815619	0.113	0.175	9.384e-12
ATG3	3.0248e-16	-0.317004049343672	0.381	0.5	1.02798e-11
RAP1B	3.08611e-16	-0.309412597516513	0.325	0.437	1.04881e-11
CTSA	3.21814e-16	0.363315894777307	0.615	0.585	1.09368e-11
NUDCD1	3.27875e-17	-0.392430375762095	0.167	0.25	1.11428e-11
RBM27	3.47004e-16	-0.469843519852711	0.147	0.223	1.17929e-12
EMILIN1	3.54233e-16	108358226174832	0.171	0.104	1.20386e-11
SLC25A23	3.66034e-16	0.876830258414469	0.217	0.145	1.24397e-11
CTNS	3.85009e-16	-0.65092610717632	0.071	0.125	1.30845e-11
ENSG00000270681	3.88792e-16	-176698124340222	0.008	0.028	1.32131e-11
TRAPPC3	4.03636e-17	-0.420152603646362	0.174	0.257	1.37176e-11
SLMAP	4.19931e-16	-0.368534712173527	0.2	0.29	1.42713e-11
ADAT2	4.33184e-17	-0.744885804405321	0.044	0.088	1.47218e-11
SERINC2	4.43322e-16	0.309054026180629	0.62	0.556	1.50663e-11
EGR3	4.59945e-16	156224702186986	0.097	0.043	1.56312e-11
ARFGEF3	4.84957e-16	170666625999878	0.083	0.032	1.64813e-12
ENSG00000282943	5.32076e-16	-0.799744986306503	0.042	0.084	1.80826e-11
THAP1	5.46454e-16	-0.521383896647927	0.115	0.183	1.85712e-11
RPP40	5.48115e-16	-112545359374022	0.019	0.048	1.86277e-11
UPF3B	5.78248e-16	-0.428455734643627	0.285	0.381	1.96517e-11
FAM32A	6.05907e-17	-0.336554287634449	0.244	0.343	2.05918e-11
SLC5A6	6.07062e-16	-0.601989431657931	0.067	0.119	2.0631e-11
FBXO30	6.36258e-16	-0.426249296856692	0.117	0.188	2.16232e-11
AZIN1	7.26222e-16	-0.352477434513299	0.336	0.447	2.46806e-11
HOXC9	8.119e-16	-0.78017654684266	0.045	0.088	2.75924e-11
PRPF4	8.18166e-16	-0.314737914460354	0.361	0.476	2.78054e-11
KIFC3	8.36073e-16	-0.380629308387352	0.15	0.229	2.84139e-11
SCARNA9	8.78926e-18	0.729260263217648	0.264	0.188	2.98703e-11
ZCCHC24	9.44815e-16	0.656257725945394	0.374	0.311	3.21096e-11
SNRPE	9.52876e-16	-0.299326873101039	0.445	0.56	3.23835e-11
ENSG00000290807	9.93101e-16	-217724770549394	0.004	0.019	3.37505e-11
TPRA1	1.02641e-15	-0.35454073224895	0.306	0.41	3.48826e-11
C12orf29	1.05191e-15	-0.429452735838396	0.185	0.268	3.57491e-11
ZNF292	1.14267e-15	0.530572344237341	0.438	0.379	3.88335e-11
CHD1	1.16456e-15	-0.35599217568245	0.374	0.488	3.95774e-11
SLC38A1	1.22751e-15	-0.24443446593283	0.547	0.666	4.17169e-11
EIF3K	1.2617e-15	-0.29289653166873	0.445	0.564	4.28787e-11
POLR3C	1.40519e-15	-0.487665878747458	0.114	0.182	4.77554e-12
RRAGC	1.41355e-15	-0.435706685754994	0.186	0.27	4.80396e-11
NOL7	1.42354e-15	-0.28201770259279	0.498	0.621	4.83789e-11
SNRPA1	1.51296e-15	-0.32671373663749	0.286	0.39	5.14179e-11
SF3A3	1.5829e-15	-0.327365351371508	0.372	0.483	5.37947e-12
CALD1	1.65956e-15	0.485569393107815	0.473	0.416	5.64002e-11
NTMT1	1.83504e-15	-0.495618661499553	0.105	0.17	6.23639e-11
SPTAN1	1.84076e-15	0.335814324350845	0.625	0.588	6.25582e-12
SNED1	1.87026e-15	167092683564259	0.084	0.033	6.35607e-11
EMP2	2.0278e-15	0.481601882268966	0.534	0.493	6.8915e-11
SELENOT	2.15855e-15	-0.326160945275062	0.556	0.669	7.33584e-11
RIOK2	2.17504e-15	-0.493696011331165	0.111	0.177	7.39189e-11
COX5A	2.25027e-16	-0.280339671137705	0.55	0.664	7.64756e-11
PSG2	2.28574e-15	-274961171242268	0.002	0.013	7.76808e-11
GPN1	2.39469e-15	-0.301514424472555	0.308	0.418	8.13834e-11
MRPL47	2.45118e-15	-0.355130738321826	0.251	0.35	8.33032e-11
E2F3	2.47489e-15	-0.338873270524066	0.247	0.345	8.41092e-11
ZNF529	2.5418e-15	-0.442332676968926	0.144	0.22	8.63832e-11
RHOC	2.60468e-15	-0.326295213162187	0.28	0.385	8.85199e-11
PABPC1	2.69848e-16	-0.15877575899391	0.992	0.991	9.17078e-11
NREP	3.09903e-15	0.699271014476584	0.328	0.259	1.0532e-10
TXNDC9	3.24805e-15	-0.422082490658661	0.142	0.217	1.10385e-10
PRPF40A	3.42574e-15	-0.256279238021362	0.765	0.844	1.16424e-11
WASF2	3.6077e-15	0.307798944350969	0.69	0.664	1.22608e-10
SEPTIN2	3.82864e-15	0.239153757977943	0.793	0.781	1.30116e-10
MOB1B	4.03747e-15	-0.396282010314903	0.143	0.219	1.37213e-11
ZNF207	4.09184e-15	-0.336688734657132	0.43	0.55	1.39061e-10
TGIF1	4.09933e-16	-0.375697757822314	0.233	0.326	1.39316e-10
OLFM1	4.1214e-15	0.887621584632874	0.229	0.16	1.40066e-10
AMBRA1	4.1856e-15	-0.307735222228259	0.312	0.421	1.42248e-10
RPP30	4.20902e-15	-0.35647380591318	0.244	0.34	1.43044e-10
HNRNPH3	4.50867e-15	-0.294278189099099	0.511	0.631	1.53227e-10
GOSR2	4.53634e-15	-0.47028616789081	0.129	0.199	1.54167e-11
AP3M2	4.60859e-16	-0.49216001811332	0.118	0.187	1.56623e-10
ZNF706	5.18376e-15	-0.309306448112759	0.364	0.477	1.7617e-10
MELTF	5.30419e-16	0.769622424058597	0.271	0.2	1.80263e-11
CRIP2	5.41361e-15	100782834311573	0.156	0.091	1.83982e-10
CAPN10-DT	5.54163e-16	-151875788196742	0.01	0.031	1.88332e-10
IL1R2	5.77662e-15	-16275192935435	0.006	0.024	1.96319e-10
LETM2	6.73438e-15	-0.590694308780924	0.064	0.115	2.28868e-10
HAT1	6.74486e-15	-0.338106758876809	0.258	0.357	2.29224e-10
VRK2	7.23837e-15	-0.357626770173555	0.198	0.286	2.45996e-10
WSB1	7.37703e-15	0.393578210783749	0.586	0.554	2.50708e-10
HIC1	7.44628e-15	-0.7003860328736	0.043	0.086	2.53062e-10
TXLNG	7.58432e-16	-0.555759667192149	0.099	0.161	2.57753e-10
VCP	8.76601e-15	-0.284257082980207	0.429	0.546	2.97913e-10
ITPR1	8.96515e-15	0.841896097582229	0.239	0.171	3.04681e-10
MGST1	9.30944e-15	-0.334773229750203	0.429	0.539	3.16381e-10
EIF3A	9.59492e-15	-0.251276966344732	0.797	0.864	3.26083e-10
NUP88	1.07e-14	-0.331508209005844	0.248	0.345	3.6364e-10
EMC3	1.08752e-14	-0.307922670763236	0.279	0.383	3.69593e-10
UBE2L3	1.17755e-14	-0.254941398197713	0.641	0.742	4.00191e-10
EPHA2	1.23792e-14	-0.467559993481098	0.185	0.267	4.20706e-10
PDCL3	1.26894e-14	-0.436646186534214	0.111	0.177	4.31248e-10
HSPB8	1.43188e-14	-0.869799460985039	0.062	0.11	4.86625e-10
ATP6V1D	1.47033e-14	-0.316458711616503	0.356	0.465	4.99692e-10
POLR2B	1.49043e-14	-0.31879952138148	0.317	0.425	5.06522e-10
CCT4	1.53557e-14	-0.247580017127309	0.688	0.786	5.21863e-10
TBC1D9B	1.5361e-14	0.732325662486967	0.306	0.239	5.22044e-11
ACOT7	1.62388e-14	-0.323714851257038	0.338	0.447	5.51874e-10
APTX	1.71278e-14	-0.366425537291265	0.149	0.225	5.82089e-10
NAV3	1.82152e-14	-0.383875158338376	0.274	0.373	6.19043e-10
ATP6V1C1	1.92769e-14	-0.304799517860576	0.301	0.407	6.55127e-10
IARS1	1.93602e-14	-0.274181445869972	0.371	0.487	6.57956e-10
APCDD1L	1.9379e-14	0.471131095364793	0.465	0.4	6.58596e-10
DDX49	2.0171e-15	-0.653103676020439	0.054	0.1	6.85513e-11
EMC6	2.0985e-14	-0.306517502736321	0.293	0.398	7.13176e-10
UBE2B	2.2245e-14	-0.305019174535017	0.345	0.457	7.55996e-10
DAPK1	2.43818e-14	-0.363097981093117	0.179	0.262	8.28614e-10
RPL29	2.47109e-14	-0.163308748235139	0.978	0.981	8.39801e-10
BMP2	2.81198e-14	-0.955297649930721	0.103	0.163	9.55651e-10
CD59	2.88867e-14	-0.292495212061571	0.473	0.585	9.81713e-10
SPRY2	2.92841e-14	-0.498752466980646	0.131	0.2	9.95221e-10
SIGMAR1	3.00523e-14	-0.41388985305261	0.158	0.235	1.02133e-09
NDRG1	3.07591e-14	195369587964909	0.064	0.02	1.04535e-09
BMP2K	3.22072e-14	-0.377924195096978	0.191	0.276	1.09456e-09
PSG9	3.23923e-14	-301159455943032	0.003	0.016	1.10085e-09
VPS26A	3.52587e-14	-0.302677897943724	0.424	0.541	1.19827e-09
CDC42SE1	3.53298e-14	-0.266022983234415	0.422	0.543	1.20068e-09
AUP1	3.99665e-14	-0.361932630861162	0.165	0.245	1.35826e-09
H6PD	4.02041e-14	0.869420302183724	0.218	0.15	1.36634e-09
ENSG00000243415	4.28696e-14	148886208667703	0.106	0.052	1.45692e-09
GOLGA2	4.52586e-14	0.391916741398526	0.586	0.552	1.53811e-09
SNX33	4.70652e-14	117659848067684	0.147	0.086	1.59951e-09
BECN1	5.00486e-14	-0.284724056195061	0.289	0.393	1.7009e-09
CCDC93	5.30229e-14	-0.332797424089898	0.2	0.288	1.80198e-09
MRPL50	5.48346e-14	-0.466739415275558	0.095	0.156	1.86355e-11
GOLGA7	5.56531e-14	-0.274424286883997	0.449	0.571	1.89137e-09
FHL1	5.63246e-14	0.995850597643407	0.182	0.117	1.91419e-09
ENSG00000289043	6.2908e-14	-268892501271008	0.002	0.013	2.13793e-09
ENSG00000263655	6.30259e-14	-0.527925848492841	0.1	0.162	2.14194e-10
RAB35	6.42965e-14	-0.322272196635747	0.244	0.341	2.18512e-09
RNF24	6.4996e-14	0.566899643805246	0.365	0.299	2.20889e-09
RHBDD3	6.62952e-14	-0.602513228373042	0.064	0.113	2.25304e-09
SNAPC1	6.8334e-15	-0.741587562125357	0.189	0.268	2.32233e-09
NAMPT	6.84493e-14	-0.332593221652628	0.833	0.861	2.32625e-09
PRNP	7.86166e-14	-0.325550647801267	0.61	0.715	2.67179e-09
ENSG00000250657	8.13688e-14	-251883621341249	0.003	0.016	2.76532e-09
KRI1	8.30246e-14	-0.347256376825764	0.185	0.269	2.82159e-09
POLR1C	8.43184e-14	-0.51017932965786	0.095	0.155	2.86556e-09
PSMG3	8.95921e-14	-0.345067595168242	0.291	0.388	3.04479e-09
TSC22D2	9.15208e-14	-0.524157588268276	0.208	0.292	3.11034e-09
SACS	9.16428e-14	-0.454738229891127	0.142	0.214	3.11448e-10
KIAA0895L	9.46362e-14	100913289761059	0.182	0.117	3.21621e-10
DPH2	9.99029e-14	-0.995410086546928	0.022	0.052	3.3952e-09
MRPL36	9.99572e-14	-0.360085543738638	0.159	0.237	3.39704e-09
IPO4	1.11438e-14	-0.720683803351411	0.042	0.082	3.78722e-09
PALS2	1.16749e-13	-0.403425781421598	0.135	0.206	3.9677e-09
SRPX	1.17863e-13	0.696928339609536	0.31	0.243	4.00557e-09
OST4	1.24246e-13	0.275145449134974	0.708	0.69	4.22251e-09
MRPS35	1.38475e-13	-0.321818351190438	0.253	0.349	4.70608e-09
UTP18	1.47108e-13	-0.392127214686492	0.163	0.241	4.99948e-09
TERF2IP	1.65026e-13	-0.33081687471727	0.365	0.472	5.60842e-09
ENSG00000261341	1.65373e-13	-135979751841982	0.012	0.035	5.6202e-09
BLOC1S2	1.66263e-14	-0.406548346430611	0.217	0.304	5.65046e-09
SESN2	1.78314e-13	-0.441259840280008	0.147	0.22	6.05999e-09
TAF9B	2.07251e-13	-0.431298303227205	0.148	0.22	7.04341e-10
ZP4	2.11639e-13	-10460227951962	0.018	0.046	7.19255e-09
ACAT1	2.30793e-13	-0.289465076944737	0.233	0.326	7.8435e-09
MRRF	2.34596e-14	-0.281363268582807	0.272	0.373	7.97276e-09
BRMS1	2.44823e-13	-0.510407450635715	0.087	0.144	8.32031e-09
INA	2.52026e-13	-0.710428466088716	0.078	0.131	8.5651e-09
KRT81	2.59624e-14	-134083746281765	0.028	0.061	8.82333e-09
AAR2	2.59933e-13	-0.355039849257452	0.218	0.308	8.83381e-09
SETD6	2.71041e-13	-0.965175664517565	0.028	0.061	9.21133e-09
SORD	2.71785e-13	-0.779918689846069	0.042	0.082	9.23661e-09
PRSS23	2.75528e-13	0.345231909149243	0.538	0.475	9.36384e-09
SNX8	2.82731e-13	-0.412915484797044	0.105	0.168	9.60863e-09
PSMD7	2.86312e-13	-0.283075005953358	0.434	0.553	9.7303e-09
CD47	3.04439e-13	0.28329151556902	0.712	0.695	1.03464e-08
NDUFAF8	3.19029e-14	-0.386617852108921	0.171	0.25	1.08422e-08
ARL8A	3.22433e-13	-0.370290752742868	0.149	0.224	1.09579e-08
NUDT5	3.26116e-13	-0.327582362063626	0.213	0.301	1.10831e-08
MIR4435-2HG	3.29064e-13	-0.375142475583634	0.274	0.372	1.11832e-08
RMC1	3.3112e-13	-0.557885078107798	0.076	0.13	1.12531e-08
ATP13A3	3.40713e-14	-0.321124655868717	0.581	0.681	1.15791e-09
ACTN4	3.42346e-13	0.195653293877313	0.847	0.835	1.16346e-08
TMED10	3.4914e-13	0.198509855987561	0.868	0.855	1.18655e-08
CHUK	3.54049e-13	-0.366836064464877	0.177	0.258	1.20324e-08
PTGES	3.64781e-13	-0.681929415858845	0.2	0.274	1.23971e-08
ENSG00000250038	3.65091e-13	-254541377069819	0.003	0.016	1.24076e-08
HSPBP1	4.01079e-13	-0.297952805394022	0.321	0.428	1.36307e-08
RIOX2	4.09571e-13	-0.507244949381001	0.09	0.148	1.39193e-08
SCAMP3	4.33493e-13	-0.280495745935817	0.505	0.618	1.47323e-08
SLC25A5	4.44484e-13	-0.258184553328148	0.66	0.751	1.51058e-08
IRF2BPL	4.61793e-13	0.425939862213342	0.501	0.445	1.5694e-08
FAM126A	4.76759e-13	-0.271126026209795	0.537	0.657	1.62026e-08
HMGCS1	4.81447e-13	0.27033390055909	0.406	0.335	1.6362e-08
WDR54	5.00867e-13	0.860542230791498	0.218	0.152	1.7022e-09
DOCK9	5.07649e-13	-0.497157910907614	0.093	0.151	1.72525e-08
QSOX2	5.16078e-13	-0.319285482289437	0.252	0.347	1.75389e-08
DDX46	5.30702e-13	-0.290592129796555	0.533	0.645	1.80359e-08
HLA-DRA	5.67807e-13	0.850374804953388	0.141	0.08	1.92969e-08
CHMP5	5.6981e-13	-0.262799292641759	0.321	0.433	1.9365e-08
ENSG00000286695	6.16699e-13	-126568789030376	0.015	0.041	2.09585e-08
ILKAP	6.67576e-13	-0.442329061841986	0.12	0.186	2.26876e-08
ATAD3B	6.74515e-13	-107302024504104	0.016	0.042	2.29234e-08
STAM	6.81047e-13	-0.554931016673643	0.077	0.13	2.31454e-08
HSPBAP1	7.14245e-13	-0.671535682171037	0.059	0.106	2.42736e-08
EHD1	7.97398e-13	-0.434241011738301	0.195	0.276	2.70996e-09
VPS25	8.17675e-13	-0.330243511431672	0.292	0.391	2.77887e-09
ENSG00000237250	8.83756e-13	-20930809712504	0.003	0.016	3.00345e-08
LY6K	9.05482e-13	-0.357492135285038	0.172	0.251	3.07728e-08
OTUD6B	9.08343e-13	-0.735305571116466	0.054	0.098	3.087e-08
AHSA1	9.10891e-13	-0.35643383966059	0.175	0.254	3.09566e-08
WRN	1.0127e-12	-0.38671359152587	0.134	0.204	3.44165e-08
RRAD	1.02694e-12	0.387772200389243	0.513	0.452	3.49005e-08
PSD3	1.03979e-12	0.711783479637902	0.317	0.254	3.53374e-08
HPS1	1.10106e-13	-0.374963871777595	0.167	0.245	3.74196e-08
PTGS2	1.15235e-12	0.277098866838829	0.689	0.625	3.91626e-08
NDUFB3	1.16083e-12	-0.310215004459327	0.269	0.367	3.9451e-08
ZBTB8OS	1.19103e-12	-0.384684320498146	0.175	0.253	4.04771e-08
COA3	1.21296e-12	-0.298955643653941	0.337	0.444	4.12224e-08
NR3C1	1.24616e-12	0.359144389153315	0.581	0.547	4.23508e-08
DDX55	1.31264e-12	-0.416647615076084	0.174	0.251	4.461e-08
TIMP2	1.32767e-12	0.237915950997034	0.749	0.728	4.51209e-08
RAB5B	1.39402e-12	0.446340901458703	0.504	0.46	4.73756e-08
URB2	1.4232e-12	-0.741841262079312	0.033	0.068	4.83674e-08
GATA2	1.44236e-12	-0.72023782441844	0.06	0.107	4.90186e-08
RTCB	1.50767e-12	-0.304302826368035	0.208	0.297	5.12382e-08
POLR1E	1.50908e-12	-0.32529767951516	0.205	0.291	5.12861e-08
UTP25	1.56002e-12	-0.528940057083167	0.073	0.125	5.30174e-08
KIF5B	1.69532e-12	-0.270974737175126	0.524	0.638	5.76153e-08
SLC25A22	1.74851e-12	-0.342619141084489	0.19	0.272	5.9423e-08
SRSF10	1.80854e-12	-0.304523075675244	0.476	0.589	6.14631e-08
U2AF2	1.84736e-13	-0.277470174386947	0.645	0.745	6.27826e-08
FRMD6	2.06347e-13	-0.485791126086952	0.265	0.355	7.01272e-08
ABHD3	2.13005e-12	-0.438465310703002	0.161	0.235	7.23897e-08
UQCRFS1	2.18163e-12	-0.281408672015349	0.313	0.417	7.41428e-08
KDM4B	2.23882e-12	0.94816612235708	0.182	0.118	7.60863e-08
LAMP2	2.57173e-12	0.278021238540122	0.685	0.662	8.74003e-08
EDN1	2.5822e-12	-292999864198731	0.003	0.014	8.77561e-08
SAAL1	2.63635e-12	-0.387844938816448	0.157	0.232	8.95963e-08
GAS6	2.78203e-12	0.573146287731713	0.374	0.314	9.45473e-09
TIMM23B	3.17504e-12	-0.743376149380193	0.04	0.078	1.07904e-07
MLPH	3.25533e-12	0.627725134441534	0.312	0.246	1.10632e-07
RAB31	4.03225e-12	-0.278281030358836	0.331	0.438	1.37036e-07
RAB18	4.34117e-12	-0.397789641862952	0.134	0.203	1.47535e-07
NOP9	4.39333e-13	-0.766369532132254	0.032	0.066	1.49307e-08
NXT1	4.49254e-12	-0.440257138031402	0.102	0.162	1.52679e-07
TRAPPC4	4.71595e-12	-0.304001585325516	0.34	0.449	1.60272e-08
MRPS2	4.96405e-12	-0.268853023502071	0.36	0.472	1.68703e-07
CHCHD2	5.00183e-12	-0.199388330950123	0.852	0.911	1.69987e-07
NIBAN1	5.07287e-12	0.38021595377908	0.574	0.532	1.72402e-07
PPP1R13L	5.1104e-13	0.869109616193728	0.225	0.161	1.73677e-07
ID3	5.35142e-12	0.82739490734277	0.221	0.156	1.81868e-07
RRP1B	5.42105e-12	-0.373713470640858	0.139	0.209	1.84234e-07
SLC6A15	5.52768e-12	-0.417594493291113	0.155	0.228	1.87858e-07
FXN	5.5799e-13	-0.4338544204908	0.098	0.157	1.89633e-07
NCBP2	5.58583e-12	-0.301762276927378	0.371	0.476	1.89834e-08
IMPACT	5.72932e-12	-0.434775393752737	0.097	0.156	1.94711e-07
HOTAIRM1	6.1913e-12	-0.553865000080676	0.093	0.149	2.10411e-07
MELTF-AS1	6.19651e-12	-0.951812667803366	0.032	0.066	2.10588e-08
ENSG00000278464	6.53306e-12	-267667240968889	0.002	0.013	2.22026e-07
SYT14	6.77229e-12	-0.613971472216905	0.054	0.098	2.30156e-09
EMP3	6.84899e-12	0.182115677890235	0.844	0.826	2.32763e-08
POP1	7.46405e-12	-0.498836086272911	0.086	0.141	2.53666e-07
CEMIP	7.54295e-12	-131706751361546	0.016	0.04	2.56347e-07
EIF2B3	7.67042e-12	-0.413604221696114	0.112	0.175	2.60679e-07
OSER1	7.84596e-12	-0.43008302516344	0.269	0.361	2.66645e-07
MOSPD1	7.86599e-12	-0.553583895080115	0.084	0.137	2.67326e-07
DANCR	7.88878e-12	-0.50390182261928	0.117	0.18	2.681e-07
CD163	8.00408e-12	-285226879599403	0.002	0.013	2.72019e-07
SERPINB6	8.27431e-12	0.506799695063205	0.423	0.371	2.81202e-07
SLITRK5	8.96251e-12	109973420029175	0.13	0.073	3.04591e-07
KIRREL1	9.00216e-12	0.399720175073994	0.586	0.556	3.05938e-07
POLR3F	9.50904e-12	-0.536640692749231	0.094	0.15	3.23165e-08
ENSG00000235066	9.67628e-12	-125507438684435	0.015	0.038	3.28848e-07
SIN3A	1.02565e-11	0.522521537784888	0.452	0.395	3.48567e-07
SRSF1	1.15143e-11	-0.402423207047067	0.151	0.222	3.91313e-07
TRAF3IP1	1.24019e-11	-0.514805315837345	0.081	0.133	4.21479e-07
DNAAF5	1.44275e-11	-0.310390519778151	0.26	0.354	4.90319e-07
TMX2	1.47117e-11	-0.471004527880892	0.085	0.14	4.99978e-08
RXYLT1	1.48202e-12	-0.381919318824534	0.131	0.199	5.03666e-07
AP5Z1	1.6846e-11	-0.731255730146901	0.046	0.087	5.72511e-07
UBL5	1.8105e-11	-0.231285814839367	0.599	0.711	6.153e-07
PRDM4	1.82796e-11	-0.439539593789138	0.191	0.27	6.21231e-07
RAD54L2	1.84223e-12	-0.394673277881681	0.129	0.196	6.26083e-07
CD40	1.89786e-11	0.466944713636235	0.47	0.426	6.44987e-07
LRRC8E	2.0683e-11	-0.384906809207435	0.119	0.184	7.02911e-07
GYG1	2.09646e-11	-0.326351329687795	0.192	0.274	7.12481e-07
DCN	2.17759e-11	0.213999642328576	0.77	0.723	7.40055e-07
DCAF12	2.39817e-11	-0.349342093378078	0.174	0.251	8.1502e-07
LINC00973	2.51287e-12	-105236234727255	0.033	0.067	8.53998e-08
PDCD2L	2.5201e-11	-0.61361300108817	0.055	0.099	8.56455e-07
PI4K2A	2.61711e-11	-0.475643123829278	0.101	0.159	8.89424e-07
RNF114	2.75934e-12	-0.294641074106542	0.308	0.408	9.37761e-07
TMEM199	2.85916e-11	-0.511876449801017	0.074	0.125	9.71687e-09
PTRH1	2.87231e-12	-0.7457199356955	0.044	0.083	9.76154e-08
PLA2G4C	2.88989e-11	-0.553773753050881	0.081	0.133	9.82129e-07
WIPI1	2.97136e-11	-0.302798951955316	0.233	0.322	1.00982e-06
SPRY4	2.98188e-11	-0.368292708631846	0.223	0.31	1.01339e-06
DLL3	3.21444e-11	-0.6092397991739	0.053	0.095	1.09243e-06
CYB5R3	3.38186e-11	0.296278714292916	0.685	0.673	1.14932e-06
SAR1B	3.52832e-11	-0.30393767088871	0.23	0.318	1.1991e-06
ZNF326	3.58017e-11	-0.256130973722199	0.263	0.359	1.21672e-06
ENG	3.71488e-11	-0.538710183399636	0.072	0.122	1.2625e-06
MPHOSPH6	3.74769e-11	-0.506830748511091	0.081	0.134	1.27365e-06
SARAF	4.03973e-11	0.570616133831727	0.381	0.326	1.3729e-06
ENSG00000278071	4.13783e-11	-242773152543587	0.002	0.013	1.40624e-06
LINC00595	4.2601e-11	-21929195690591	0.003	0.015	1.4478e-06
BAMBI	4.26566e-11	-136560502707619	0.012	0.033	1.44969e-07
TM4SF19	4.38157e-11	-0.771688614449404	0.039	0.076	1.48908e-06
SREK1IP1	4.3845e-11	-0.318927887808147	0.345	0.446	1.49007e-06
SSBP2	4.41106e-11	102894986740708	0.131	0.075	1.4991e-06
ZNRD2	4.61153e-11	-0.705088080063336	0.047	0.087	1.56723e-06
CUL2	4.68244e-11	-0.32738747069814	0.158	0.233	1.59133e-06
ENSG00000227598	4.70506e-11	-0.826547062308993	0.034	0.069	1.59902e-06
HS2ST1	5.02086e-11	0.512222091206166	0.429	0.38	1.70634e-06
H2BC11	5.02879e-11	-105881828400973	0.025	0.054	1.70904e-06
GEMIN5	5.13093e-11	-0.47180567006762	0.109	0.17	1.74375e-06
KHDRBS3	5.58159e-11	-0.733694807565772	0.047	0.087	1.8969e-06
EFNB2	5.62469e-11	0.623020258653882	0.326	0.261	1.91155e-06
RPS19BP1	5.71839e-11	-0.450354883282898	0.098	0.155	1.9434e-06
CCDC14	6.09983e-11	0.394146494900188	0.574	0.554	2.07303e-06
NIPA2	6.11387e-11	-0.300783045304946	0.272	0.368	2.0778e-06
NR6A1	6.12717e-11	-0.432031477799077	0.141	0.21	2.08232e-06
DHX29	6.84015e-11	-0.315721822260632	0.243	0.331	2.32462e-06
SEH1L	7.0352e-11	-0.408981429961826	0.151	0.221	2.39091e-06
VCL	7.03626e-11	0.446159214327583	0.504	0.469	2.39127e-06
DNAJA3	7.30615e-11	-0.395126988911864	0.136	0.204	2.483e-06
AIG1	7.41611e-11	0.672127747041541	0.301	0.239	2.52037e-06
VPS37A	7.58715e-11	-0.265704830162265	0.243	0.335	2.57849e-06
ACTR1A	7.61388e-11	-0.292434703564389	0.287	0.383	2.58758e-06
MRAS	7.63772e-11	-0.589746977625211	0.064	0.11	2.59568e-06
ZNF574	7.78972e-11	-0.456636648746805	0.203	0.282	2.64734e-06
SRSF11	7.85179e-12	-0.238328515269524	0.889	0.93	2.66843e-06
ZNF738	7.89915e-11	-0.785558044690756	0.041	0.078	2.68453e-06
GBP1	7.90614e-12	0.712085861219893	0.315	0.252	2.6869e-06
PHF19	8.00034e-11	0.384043812836467	0.562	0.532	2.71892e-06
TIMM22	8.10002e-11	-0.530397891117629	0.071	0.12	2.75279e-07
ENSG00000251131	8.47098e-11	-243811635430458	0.006	0.022	2.87886e-06
CTTN-DT	8.75299e-11	-131297464281038	0.011	0.032	2.9747e-06
NDUFS3	8.87636e-11	-0.290826952705164	0.235	0.325	3.01663e-06
MPC2	9.62009e-11	-0.345183235746408	0.202	0.283	3.26939e-06
SEC31A	9.91794e-11	0.291460251054039	0.694	0.684	3.37061e-06
KCNQ5	1.0919e-10	-0.558843109443161	0.065	0.112	3.71082e-06
INHBA-AS1	1.12766e-10	-118091158844843	0.016	0.04	3.83234e-06
PDIA5	1.18003e-10	0.636907973419392	0.323	0.265	4.01032e-07
TRMT112	1.18866e-10	-0.242170613497206	0.702	0.79	4.03966e-06
PDGFC	1.19608e-10	0.534912317033962	0.362	0.299	4.06489e-06
TRIB2	1.20607e-10	126663729747483	0.101	0.051	4.09882e-06
TMEM156	1.22096e-10	-149229121377247	0.008	0.026	4.14942e-06
GPAM	1.25103e-11	0.392823568337456	0.575	0.534	4.25162e-07
CA5BP1	1.29513e-10	-0.463748347782767	0.099	0.156	4.40151e-06
EIF2B2	1.30011e-10	-0.445768156814324	0.126	0.189	4.41844e-06
SYF2	1.34647e-10	-0.294744150079977	0.26	0.354	4.57597e-06
RASSF4	1.37904e-10	152218079003419	0.074	0.03	4.68667e-06
CLIP1	1.38026e-10	-0.293192866609566	0.337	0.44	4.69081e-07
DNAH11	1.42166e-10	-127062950420609	0.013	0.035	4.8315e-06
GABPB1-AS1	1.44465e-10	-0.368883861437968	0.252	0.343	4.90964e-06
AHCTF1	1.50935e-10	-0.316737987291982	0.3	0.397	5.12954e-06
RGMB	1.51496e-10	-0.40855502571652	0.197	0.277	5.14859e-06
CBFB	1.75969e-10	-0.309769893306937	0.246	0.335	5.98029e-06
CCL3L3	1.77357e-10	-207014933023142	0.018	0.043	6.02747e-06
GNPNAT1	1.78127e-10	-0.283495716957072	0.324	0.424	6.05366e-06
RORA	1.79906e-10	0.642112198980412	0.313	0.249	6.11411e-06
EIF5	1.80042e-11	-0.365749182291854	0.481	0.577	6.11872e-06
ENSG00000267571	1.88086e-10	-14230262373055	0.008	0.026	6.39211e-06
PSMD14	1.9021e-10	-0.276601846864246	0.312	0.411	6.4643e-06
RPL13	1.92077e-10	-0.17799331236833	0.9	0.923	6.52774e-06
BMPR1B	1.95989e-11	-105293515674447	0.016	0.041	6.66068e-06
CCNH	2.01192e-10	-0.305905957093937	0.306	0.403	6.8375e-06
CCL20	2.12058e-10	-0.457014508979076	0.317	0.399	7.2068e-06
LINC02957	2.13831e-10	-208028349622324	0.006	0.021	7.26703e-10
ATP2A2	2.1638e-10	-0.238825301935434	0.718	0.803	7.35366e-06
PNN	2.19023e-10	-0.411661675358745	0.588	0.684	7.44348e-06
DYNLT2	2.28173e-10	-144404959787597	0.014	0.036	7.75445e-06
KCTD13	2.32872e-10	-0.304967149147999	0.198	0.28	7.91414e-06
ORC6	2.36404e-10	-0.535509361088722	0.102	0.16	8.03418e-07
ZC3H3	2.5097e-10	-0.808595853699629	0.143	0.207	8.52923e-06
EXOSC3	2.62487e-10	-0.290321009243947	0.198	0.279	8.92064e-06
DDIAS	2.64558e-10	-0.602857197096886	0.08	0.131	8.991e-07
COX10	2.67649e-10	-0.393138545212026	0.13	0.195	9.09605e-06
DNAJC6	2.68893e-10	-0.847823810504635	0.038	0.074	9.13832e-06
PDE12	2.73899e-10	-0.426587725376766	0.081	0.133	9.30846e-06
IKBIP	2.81895e-10	0.370490874493018	0.551	0.516	9.58021e-06
ENSG00000288823	2.94283e-10	-195182699655564	0.005	0.02	1.00012e-05
C1D	2.99537e-10	-0.270545972070634	0.163	0.239	1.01798e-07
MRPL42	3.14344e-11	-0.307092124315195	0.197	0.278	1.0683e-05
CTDSP2	3.16631e-10	0.385899740650187	0.559	0.534	1.07607e-05
STK40	3.17362e-10	-0.392700898636777	0.157	0.229	1.07855e-05
ZNF138	3.22035e-10	-0.648238433797014	0.047	0.087	1.09444e-05
SLC25A38	3.72267e-10	-0.473738420793723	0.077	0.128	1.26515e-05
SYMPK	3.74768e-10	-0.469295470659824	0.083	0.136	1.27365e-05
CDK8	3.89708e-10	-0.404052928303616	0.148	0.217	1.32442e-05
SPIRE1	4.16277e-10	-0.288669910753172	0.173	0.25	1.41472e-05
CSTF3	4.43469e-10	-0.411447881171578	0.119	0.181	1.50713e-06
DCUN1D5	4.47008e-10	-0.339846093513918	0.163	0.236	1.51916e-05
ACTR1B	5.83248e-11	0.681676331979214	0.3	0.241	1.98217e-05
CACNG2	6.0342e-10	-253950466824911	0.004	0.018	2.05072e-05
PWWP2B	6.34286e-10	-130011819174165	0.01	0.03	2.15562e-05
BDKRB2	6.79223e-10	141767215853715	0.096	0.048	2.30834e-05
LSM10	7.03016e-10	-0.395777331170439	0.095	0.151	2.3892e-05
SLC29A1	7.42425e-10	-0.410064432251638	0.191	0.265	2.52313e-05
ENSG00000291078	8.08883e-10	-0.510210957952744	0.079	0.129	2.74899e-06
DNAJB11	8.35816e-10	-0.25159575950125	0.27	0.365	2.84052e-05
PSME2	8.4609e-10	-0.273631450448425	0.335	0.435	2.87544e-05
CRK	8.48856e-10	-0.261215260322515	0.276	0.371	2.88484e-05
ESRRA	8.64049e-10	-0.435484261564488	0.1	0.157	2.93647e-05
GULP1	8.71799e-10	-0.4324140244643	0.209	0.288	2.96281e-05
IPO11	9.27818e-10	-0.372325078788257	0.124	0.188	3.15319e-05
LYN	9.65421e-10	-0.469913572064176	0.062	0.108	3.28098e-06
PSMC3	9.65866e-10	-0.258075379690101	0.35	0.456	3.2825e-05
NAA60	9.7049e-10	-0.411598654408458	0.119	0.181	3.29821e-05
PMM2	9.85107e-10	-0.249784049943967	0.207	0.293	3.34789e-05
EIF2AK1	1.04097e-09	0.260963975422438	0.72	0.72	3.53772e-05
CCNQ	1.05442e-09	-0.73431730945132	0.041	0.078	3.58346e-05
RANGRF	1.08001e-09	-0.253733890463513	0.298	0.396	3.67042e-05
ZNF442	1.0819e-09	-183650991894511	0.005	0.019	3.67683e-05
SUPT7L	1.11014e-09	-0.286870129182728	0.159	0.233	3.7728e-05
AIMP1	1.18484e-11	-0.263101672511277	0.362	0.469	4.02667e-05
LINC00174	1.18953e-09	-0.294322447293785	0.193	0.273	4.04261e-05
TOLLIP	1.21349e-09	-0.267178036365623	0.281	0.376	4.12403e-05
SELENOS	1.21723e-09	-0.252368022611368	0.441	0.549	4.13677e-06
SYNCRIP	1.22176e-09	-0.250470263855549	0.478	0.593	4.15216e-05
TMEM126A	1.22818e-09	-0.402106009000032	0.118	0.179	4.17395e-05
UTP6	1.34242e-09	-0.29842136825521	0.19	0.269	4.56222e-05
MSX1	1.34899e-09	-0.43183064981006	0.214	0.295	4.58454e-06
PTPRK	1.45125e-09	-0.276309086075387	0.232	0.319	4.93206e-05
RASSF3	1.47151e-09	-0.44004830272223	0.079	0.13	5.00091e-05
IDH3A	1.48465e-09	-0.383292762336495	0.133	0.198	5.04557e-05
CAVIN1	1.54091e-09	0.174398976179744	0.818	0.813	5.23679e-05
PIP4P1	1.58898e-09	-0.302380514748003	0.289	0.383	5.40014e-05
ORAI1	1.59612e-09	-0.390705949424171	0.155	0.225	5.42443e-06
CLIP3	1.61083e-09	0.776369600499946	0.229	0.168	5.47442e-05
IGFBP4	1.61675e-09	0.391466246630893	0.513	0.467	5.49453e-05
ANO10	1.87342e-09	-0.347712399732592	0.145	0.213	6.3668e-05
XPO6	1.89126e-09	-0.264823265352296	0.349	0.456	6.42743e-05
NLGN2	1.90286e-09	0.609059202475813	0.332	0.274	6.46686e-05
MYH10	1.98454e-09	0.652991037643744	0.31	0.252	6.74447e-05
RWDD4	2.02118e-09	-0.325336362416431	0.201	0.28	6.86897e-05
ACVR1B	2.09624e-09	-0.496227324226918	0.066	0.112	7.12407e-05
PSMC3IP	2.10811e-09	-0.477246920285115	0.105	0.162	7.1644e-05
RNF44	2.22909e-09	-0.612527533272372	0.069	0.115	7.57555e-05
EEF1AKMT4	2.24984e-09	-0.587915954331605	0.062	0.106	7.64609e-05
ENSG00000288752	2.25016e-10	-128026844472034	0.013	0.034	7.64717e-05
M6PR	2.28644e-09	-0.248588674936435	0.708	0.788	7.77045e-05
PPP1R8	2.393e-09	-0.254134190262855	0.26	0.354	8.13262e-05
DST	2.44359e-09	0.3822668306633	0.504	0.457	8.30454e-05
ENSG00000289275	2.4714e-09	-0.663317431615181	0.083	0.133	8.39904e-05
GCNT3	2.51821e-09	-176043874439503	0.005	0.02	8.55813e-06
PIP5K1A	2.649e-09	-0.344832053611869	0.155	0.224	9.00263e-06
SDHAF2	2.70954e-09	-0.555483384080944	0.081	0.131	9.20836e-05
PIGW	2.70968e-09	-0.632507240972442	0.039	0.075	9.20885e-05
ZDHHC5	2.74729e-09	-0.282862277820907	0.216	0.3	9.33668e-05
IL6ST	2.78533e-09	-0.248588810398253	0.668	0.764	9.46596e-05
PPFIA1	3.04116e-09	-0.267572340047257	0.28	0.375	0.000103354
C1S	3.13088e-10	0.654025446529891	0.276	0.216	0.000106403
ATP5MC1	3.29658e-09	-0.304924127729916	0.35	0.446	0.000112034
NUS1	3.46055e-09	-0.274147641272682	0.419	0.525	0.000117607
LSM7	3.46918e-09	-0.326809252142796	0.125	0.189	0.0001179
PGAP6	3.48961e-09	-0.305840393367155	0.171	0.246	0.000118594
RBM28	3.61006e-09	-0.361219868687964	0.119	0.18	0.000122688
BCAR3	3.65484e-09	-0.369506525526188	0.177	0.251	0.00012421
ENSG00000291228	3.72329e-09	-0.467293898725203	0.073	0.121	0.000126536
MIEF1	3.92369e-09	-0.296427395676492	0.234	0.32	0.000133347
PFKFB4	4.34809e-09	111296647457257	0.116	0.065	1.4777e-05
TSC22D1	4.40728e-09	-0.437228267968789	0.424	0.52	0.000149782
MAX	4.53074e-09	-0.275091754051139	0.336	0.439	0.000153977
GK	4.57047e-09	-0.597026478705335	0.075	0.123	0.000155327
CCL7	4.9648e-09	169985776477867	0.071	0.03	0.000168729
WWP2	5.01971e-09	-0.42375132966949	0.118	0.178	0.000170595
SIK1	5.10017e-09	-0.623715517891969	0.141	0.202	0.000173329
CCAR1	5.39712e-09	-0.237453499601088	0.498	0.61	0.000183421
PAPSS2	5.4021e-09	0.431209660223999	0.459	0.409	0.00018359
GGCT	6.08605e-10	-0.291963836416742	0.354	0.451	0.000206834
PPP1R2	6.12599e-09	-0.276881935841876	0.211	0.293	0.000208192
PDLIM4	6.66593e-09	0.35261462414937	0.543	0.501	0.000226541
IL1R1	8.80029e-10	-0.349497142008367	0.201	0.276	0.000299078
WDR45	8.85159e-10	-0.43376163934281	0.094	0.148	0.000300821
GANAB	8.94844e-09	0.275657462302026	0.701	0.694	0.000304113
FAM13A	9.14508e-09	0.88215530043367	0.213	0.154	0.000310796
RBPMS	9.27406e-09	-0.242598573445106	0.283	0.38	3.15179e-06
PNP	9.37401e-09	-0.288005575639397	0.547	0.645	0.000318576
AAMP	9.67848e-09	-0.26773436055597	0.519	0.625	0.000328923
PCGF6	9.70915e-09	-0.304161800620736	0.184	0.26	0.000329965
PRR13	9.72186e-09	-0.260987386930671	0.325	0.421	0.000330397
FOXE1	1.06088e-08	-0.408455559966826	0.105	0.162	0.000360542
CLSPN	1.09513e-08	-0.394310742785868	0.282	0.367	3.72179e-05
GOLIM4	1.15036e-08	0.361011651167014	0.583	0.566	0.000390949
APOL1	1.19361e-08	0.845445105148158	0.175	0.116	0.000405649
PSMC2	1.19949e-09	-0.24772935723298	0.282	0.376	0.000407648
ENSG00000286975	1.39289e-08	-150061106270715	0.006	0.021	0.000473375
PFKL	1.3944e-08	102866029455571	0.144	0.09	0.000473886
ENSG00000287042	1.4297e-08	-0.554915599649932	0.063	0.107	0.000485882
VKORC1L1	1.43784e-08	-0.293415973239681	0.173	0.247	0.000488651
CD151	1.45645e-08	0.223418136893796	0.77	0.766	0.000494976
SNAPC5	1.46499e-08	-0.653035366553619	0.035	0.068	0.000497876
ZNF778	1.51615e-08	-100264073370664	0.02	0.045	0.000515262
TINCR	1.55583e-08	-0.3835717585549	0.124	0.186	0.00052875
ARMC6	1.56787e-08	-0.475385547445805	0.072	0.119	0.00053284
PES1	1.63537e-08	-0.433757950302936	0.098	0.153	0.00055578
WDR1	1.71472e-08	-0.233706371762228	0.515	0.627	0.000582748
PDE4DIP	1.72654e-08	-0.259975880458615	0.306	0.403	0.000586765
NDUFC2	1.75959e-08	-0.380809531159237	0.131	0.193	0.000597998
ENSG00000289550	1.77071e-08	169513172127134	0.058	0.021	6.01776e-05
TNIK	1.78069e-08	0.892564102348701	0.197	0.139	0.000605168
RPL28	1.80858e-09	-0.166598421175522	0.973	0.974	0.000614647
DDR2	1.82762e-09	0.364822212137394	0.587	0.555	0.000621116
ZNF789	1.89954e-08	-13345106499355	0.011	0.031	0.00064556
SLCO4A1	1.99696e-08	0.668718299923012	0.352	0.3	0.000678666
CDR2	2.05905e-08	-0.300342435941639	0.197	0.274	0.000699769
SEC61B	2.06731e-08	-0.23650214930266	0.616	0.709	0.000702577
LAMTOR1	2.09021e-08	-0.276403095047149	0.305	0.4	0.000710357
RAD18	2.30681e-08	-0.274349249792962	0.278	0.368	0.000783969
NPEPPS	2.35933e-08	0.478196055946847	0.441	0.4	0.000801817
TOP2A	2.37141e-08	0.509455905502189	0.592	0.558	0.000805922
GARS1	2.37783e-08	-0.1953088048704	0.51	0.621	8.08104e-05
AVPI1	2.39208e-08	-0.480612898436691	0.129	0.189	0.00081295
FCRLA	2.58422e-08	-0.9906558159773	0.016	0.039	0.000878247
GCSH	2.61007e-09	-0.437699407876414	0.112	0.17	8.87033e-05
TNIP1	2.6431e-08	0.47670965449207	0.408	0.355	0.000898257
BCL2A1	2.76552e-08	-0.453442554030487	0.092	0.144	0.000939863
ENSG00000291224	2.83604e-09	-0.464250949118756	0.118	0.177	0.000963828
ENSG00000263272	2.92284e-08	-0.880563713959284	0.023	0.051	0.000993328
C2orf49	2.93613e-08	-0.276238132719691	0.178	0.253	0.000997843
AMN1	2.95754e-08	-0.332393212451041	0.223	0.303	0.00100512
OTUD7B	3.01916e-08	-0.42399061656972	0.156	0.222	0.00102606
MAP4	3.11248e-08	0.392333961268921	0.515	0.48	0.00105778
NLK	3.11339e-09	-0.465010686250835	0.104	0.159	0.00105809
NAE1	3.12778e-08	-0.264611012316522	0.229	0.314	0.00106298
ELOF1	3.22102e-08	-0.27799434469978	0.441	0.547	0.00109466
ZNF330	3.25796e-08	-0.376204659117639	0.156	0.223	0.00110722
PISD	3.36391e-08	-0.667901519228328	0.039	0.073	0.00114323
SEC61A2	3.43461e-08	-0.784813651469312	0.03	0.06	0.00116725
UCHL1	3.59714e-08	-0.340960683698274	0.651	0.728	0.00122249
CPNE1	3.65994e-08	0.33724294480529	0.564	0.526	0.00124383
EIF1AD	3.6729e-08	-0.297670949100267	0.156	0.225	0.00124824
CXXC5	3.76508e-08	0.76880141422147	0.188	0.13	0.00127956
HACD3	3.97881e-08	-0.229904798619928	0.532	0.639	0.0013522
UTP23	4.09113e-08	-0.292900198294009	0.232	0.316	0.00139037
TTYH3	4.09863e-08	0.638726508996329	0.304	0.248	0.00139292
NDUFA6	4.10576e-08	-0.264067311386413	0.269	0.36	0.000139534
KRT80	4.12982e-08	-0.587078204933133	0.083	0.131	0.000140352
SLC7A6OS	4.1468e-09	-0.564034025691479	0.054	0.095	0.00140929
KIF1C	4.17551e-08	-0.252064995837249	0.239	0.325	0.00141905
ENSG00000276900	4.69295e-08	-11142852041079	0.024	0.051	0.00015949
UBE2D2	4.87211e-08	-0.207370143246756	0.684	0.776	0.00165579
ENSG00000267192	4.90842e-08	-253577008010808	0.002	0.011	0.00166813
GIPC1	4.97438e-08	-0.22875361583367	0.284	0.378	0.00169054
PSIP1	5.1392e-08	0.301201259066903	0.612	0.58	0.00174656
SSR2	5.15154e-08	0.299389664378446	0.662	0.648	0.00175075
TPRKB	5.35304e-08	-0.263350811141863	0.264	0.353	0.00181923
TNFAIP3	5.68678e-08	0.493330569358222	0.452	0.402	0.00193265
NKX3-1	5.78322e-08	-0.401540865333163	0.106	0.161	0.000196543
POLR2E	5.78445e-08	-0.241828276339668	0.441	0.546	0.00196585
C11orf58	6.0611e-08	-0.213364411408503	0.668	0.762	0.00205986
GSK3A	6.15751e-08	-0.234288380378465	0.582	0.691	0.00209263
ATXN2L	6.27208e-08	0.181054261483578	0.878	0.883	0.00213157
PSMF1	6.70936e-08	-0.265716224489558	0.411	0.515	0.00228018
MRM3	6.98925e-08	-0.691670563462429	0.044	0.08	0.0023753
WASHC2A	7.24109e-08	-0.472704479108409	0.082	0.131	0.00246088
DCAF4	7.50623e-08	-0.923711269013306	0.025	0.052	0.00255099
LINC00378	7.52669e-08	0.487255878049022	0.404	0.35	0.00255795
RTCA	8.0936e-08	-0.272324609182903	0.155	0.224	0.00275061
NT5C3A	8.2828e-08	-0.372170721187353	0.139	0.202	2.81491e-05
RAB22A	8.80298e-08	-0.244931372631509	0.43	0.541	0.00299169
PELO	8.92793e-08	-0.329103379460778	0.165	0.235	0.000303416
PHKG2	9.8934e-08	-0.385994327044727	0.114	0.172	0.00336227
NRBP1	9.93707e-08	-0.282031938910462	0.351	0.449	0.00337711
UBQLN1	1.0105e-08	-0.259762113002566	0.287	0.378	0.00343418
U2AF1	1.03914e-07	-0.281675984584698	0.342	0.438	0.00353153
TFB2M	1.07554e-07	-0.861637639705616	0.029	0.059	0.000365521
IDI1	1.12376e-07	0.60363723057855	0.266	0.205	0.00381911
TGS1	1.20409e-07	-0.286382533636478	0.281	0.372	0.0040921
BRI3	1.20756e-07	-0.239965643004709	0.46	0.566	0.00410389
SERPINB1	1.2105e-07	0.717817454860851	0.276	0.223	0.0041139
DDX19B	1.21113e-07	-0.305072487002913	0.168	0.239	0.00411601
USP11	1.30257e-07	0.30169130622879	0.619	0.609	0.0044268
TIPIN	1.31119e-07	-0.36885042566176	0.112	0.169	0.00445608
IGSF8	1.3342e-07	0.648078441170435	0.278	0.221	0.00453428
OLFML3	1.35273e-07	12677809627421	0.094	0.049	0.00459724
GTF2F2	1.36328e-08	-0.224345585773565	0.585	0.69	0.00463312
HGH1	1.38037e-07	-0.587447150220149	0.048	0.085	0.00469118
MTPAP	1.39396e-07	-0.421797451257536	0.083	0.132	0.00473739
ETHE1	1.43822e-08	-0.297485260099368	0.2	0.276	0.0048878
UBXN1	1.48863e-07	-0.27654220470259	0.155	0.223	0.00505911
TTC1	1.53529e-07	-0.287661086252061	0.27	0.357	0.00521767
NDUFB6	1.53674e-07	-0.263188077379271	0.255	0.343	0.0052226
ATP8B3	1.53722e-07	145374661327549	0.075	0.034	0.00522425
MTHFD2	1.53769e-08	-0.221342603554232	0.426	0.527	0.000522585
DYNC2I2	1.55371e-07	0.573409309338057	0.321	0.265	0.00528028
SIX2	1.56928e-07	-0.530535917965495	0.067	0.111	0.00533321
GTF2E1	1.57472e-08	-0.722434055275344	0.054	0.093	0.00535167
MIR222HG	1.57684e-08	-0.474124815469971	0.065	0.109	0.00535888
TUBB6	1.58342e-07	0.301869755462431	0.653	0.647	0.00538126
MDN1	1.60807e-07	-0.391236113343469	0.148	0.212	0.000546503
WDR36	1.63482e-07	-0.339524421406207	0.154	0.222	0.00555595
RPS11	1.7118e-07	-0.128330672077204	0.97	0.979	0.00581755
SLC35B2	1.74821e-08	0.454638095231296	0.428	0.382	0.000594129
SGPP1	1.75301e-07	-0.363755282747794	0.116	0.174	0.0059576
PRDX6	1.90327e-07	-0.20777993314844	0.652	0.761	0.00646825
RAB27A	1.94784e-07	0.312678585908377	0.612	0.597	0.00661972
TXLNGY	1.99058e-07	-0.433098852858838	0.073	0.119	0.006765
RAB30-DT	2.05071e-07	-0.414170029566576	0.084	0.133	0.00696933
PFN1	2.17928e-08	-0.141823540700845	0.994	0.989	0.00740628
ATXN2	2.19221e-07	-0.28023954752288	0.273	0.362	0.00745021
HMOX1	2.30326e-07	-0.705122790655595	0.082	0.13	0.00782762
SYT1	2.31471e-07	0.794932883783145	0.198	0.142	0.00786655
FGD5-AS1	2.33352e-07	0.289523889309219	0.643	0.627	0.000793048
NUP93	2.35013e-08	-0.435870319366936	0.079	0.126	0.00798691
PEBP1	2.37636e-09	-0.270785725788639	0.55	0.649	0.00807607
COPS3	2.42442e-07	-0.314841310302271	0.182	0.254	0.00823938
ZNF44	2.4547e-07	-0.777576115994245	0.04	0.074	0.00834231
TNFRSF21	2.46577e-07	-0.300198636857359	0.166	0.235	0.00837994
PSMA4	2.74816e-07	-0.222600407943693	0.571	0.678	0.00933962
ST3GAL1	2.76439e-07	-0.348712533827293	0.145	0.209	0.00939476
PLPBP	2.84038e-07	-0.309284641159257	0.169	0.239	0.00965302
RNPS1	2.95026e-07	-0.224978199642905	0.558	0.668	0.0100265
EFNA3	3.09524e-07	158750837272236	0.06	0.023	0.0105192
DRG1	3.12804e-07	-0.259142196783348	0.19	0.265	0.0106306
PPARGC1B	3.20039e-07	-0.721810764729738	0.031	0.062	0.0108765
FLNA	3.21631e-07	0.235361405090559	0.677	0.64	0.0109306
LINC00927	3.22635e-07	-260434612700173	0.001	0.01	0.0109647
NOB1	3.30059e-07	-0.271065878641574	0.194	0.269	0.0112171
NDUFA3	3.31397e-07	-0.261051636349211	0.273	0.362	0.0112625
NFIC	3.31893e-07	0.201425777945856	0.811	0.799	0.0112794
VBP1	3.36822e-07	-0.265212244818031	0.33	0.427	0.0114469
UBE2K	3.51972e-08	-0.218889968703072	0.573	0.683	0.0119618
OXSR1	3.53385e-08	-0.253895858744957	0.343	0.442	0.0120098
PPID	3.60674e-07	-0.286523762368874	0.236	0.319	0.0122575
ELMO2	3.88944e-07	-0.27499080882388	0.246	0.33	0.0132183
RBM12	3.89797e-07	-0.282489117535826	0.268	0.354	0.0132473
SLC66A1	4.74072e-07	-0.454444911686978	0.075	0.121	0.0161113
UBE2J2	4.7716e-07	-0.352371190317854	0.122	0.181	0.0162163
FEM1A	4.77709e-08	-0.410199041257448	0.086	0.136	0.0162349
DGKE	4.90472e-07	-0.563047148505099	0.057	0.097	0.0166687
FAM177B	4.93408e-07	-0.541644043626949	0.059	0.1	0.0167685
TMEM267	5.04427e-07	-0.403537220451872	0.084	0.133	0.0171429
ANKRD42-DT	5.24308e-07	-0.723162008397793	0.03	0.06	0.0178186
SMIM14	5.25959e-07	0.902922693570597	0.159	0.105	0.0178747
ATG101	5.48366e-07	-0.315130424584629	0.163	0.231	0.0186362
GZF1	5.64227e-07	-0.680785754669495	0.046	0.083	0.0191752
VAPA	5.82492e-08	-0.21014678613042	0.683	0.776	0.019796
EMC4	5.98804e-07	-0.220125961508167	0.532	0.642	0.0203504
WDR6	6.07787e-07	0.537314437065669	0.366	0.317	0.00206556
ENSG00000254682	6.11542e-08	-0.906883261845713	0.019	0.043	0.0207833
HEATR1	6.27593e-07	-0.317700330408798	0.137	0.2	0.0213287
DHX9	6.29466e-07	-0.257202022903115	0.368	0.468	0.0213924
TCEA1	6.36034e-07	-0.169034134840645	0.731	0.818	0.0216156
ZFR	6.9458e-08	-0.209022388822442	0.501	0.612	0.00236053
BCL9L	7.1851e-07	0.256061037468049	0.697	0.682	0.0244186
NAA16	7.22897e-07	-0.432579345220142	0.091	0.141	0.0245676
H1-0	7.51295e-08	0.200011985961529	0.579	0.525	0.0255328
NCOR2	7.51678e-07	0.389286407171618	0.528	0.497	0.0255458
YEATS2	7.70522e-08	0.679044672687498	0.271	0.218	0.0261862
MTMR4	7.7693e-07	0.83157325179358	0.211	0.156	0.026404
RYR2	8.17526e-07	-0.930253442580518	0.022	0.047	0.0277836
RRP1	8.47025e-07	-0.700847424493748	0.036	0.069	0.0287862
MON1A	8.52949e-07	-0.833283172715927	0.023	0.049	0.0289875
PDHX	9.16138e-07	-0.250858301796046	0.184	0.258	0.0311349
HSBP1	9.57809e-07	-0.246143727675589	0.26	0.347	0.0325511
LPCAT4	9.59579e-07	0.459125544923635	0.405	0.36	0.0326113
PEPD	9.78051e-08	-0.275751646596976	0.237	0.317	0.033239
SNF8	9.79098e-07	-0.356706017362814	0.154	0.219	0.0332746
KPNA1	9.91427e-07	-0.21720164088074	0.426	0.535	0.0336936
CCDC91	1.00416e-06	-0.251855551848984	0.184	0.257	0.0341263
CTDSP1	1.00885e-06	0.671059677443222	0.288	0.235	0.00342858
AP1S2	1.02279e-06	-0.258314851615994	0.299	0.389	0.0347596
CNST	1.05432e-06	-0.4290929439309	0.08	0.127	0.035831
SHQ1	1.09513e-06	-0.485128069786164	0.079	0.125	0.0372179
PMEPA1	1.10246e-06	0.468751768990148	0.464	0.424	0.0374671
ZNF155	1.10401e-06	0.709248302902036	0.24	0.183	0.0375198
PIP4K2C	1.12588e-06	-0.346266327556316	0.178	0.247	0.0382629
RIPPLY2	1.23076e-07	-0.831802794225867	0.026	0.054	0.0418274
TRAF1	1.25189e-06	-0.364455001604547	0.187	0.257	0.00425456
ZMYND8	1.26135e-06	0.511080980113263	0.442	0.408	0.00428671
MTFR1	1.27666e-06	-0.215801780911373	0.253	0.341	0.0433872
PDCD1LG2	1.28407e-06	-0.697298965153114	0.03	0.06	0.00436391
URB1	1.30114e-06	-0.437738470708473	0.092	0.142	0.0442191
MIDN	1.33177e-06	0.329528069353886	0.55	0.52	0.0452601
ENSG00000272807	1.34732e-06	-164205349120223	0.005	0.017	0.0457888
FKBP11	1.41793e-06	-0.393987980006126	0.108	0.162	0.0481883
RNF103	1.47496e-06	-0.503157304701894	0.1	0.152	0.0501266
SHMT2	1.57491e-06	-0.267991706008177	0.465	0.569	0.0535233
GET3	1.62705e-06	-0.343791741275421	0.154	0.218	0.0552952
SBNO1	1.63443e-06	-0.299324041820997	0.353	0.447	0.0555461
MED19	1.65137e-06	-0.242693698380511	0.224	0.306	0.00561218
LACTB2	1.69094e-06	-0.306104832350137	0.182	0.251	0.0574666
SDHD	1.74421e-06	-0.270210646878986	0.182	0.254	0.0592771
VCPKMT	1.7466e-06	-0.646579802048101	0.049	0.085	0.0593582
RRP12	1.85147e-06	-0.458765243322194	0.057	0.097	0.0629222
LONRF3	1.8791e-06	-116074756500333	0.012	0.031	0.0638612
ZNF598	1.91797e-06	-0.522705205248134	0.054	0.093	0.00651823
ELL2	1.93424e-06	-0.249841406403699	0.382	0.482	0.0657351
GINS4	2.06374e-06	-0.401268409597135	0.12	0.177	0.0701363
SENP5	2.17699e-06	-0.25317052184114	0.266	0.354	0.073985
IL20	2.29454e-06	-208061216224041	0.003	0.013	0.0779801
RCC1	2.33756e-06	-0.342754680270545	0.14	0.201	0.0794418
GINS3	2.35719e-06	-0.437081783206287	0.149	0.211	0.0801092
HERPUD1	2.36444e-07	0.624730691594184	0.366	0.319	0.0803554
POLR2L	2.42745e-06	-0.294503555515207	0.276	0.361	0.082497
TRAF4	2.51565e-06	-0.290674583681393	0.148	0.213	0.0854945
UBC	2.55534e-06	0.229260411388844	0.698	0.69	0.0868432
UBP1	2.55635e-06	-0.236139313372503	0.33	0.425	0.0868776
SMAGP	2.90394e-06	-0.296648388774956	0.158	0.224	0.0986905
TNFRSF10D	2.92412e-06	-0.29248789788157	0.33	0.417	0.0993761
PPP2R5B	3.14538e-06	0.65951088344956	0.309	0.259	0.106896
DBI	3.45595e-06	0.204518366958619	0.757	0.754	0.0117451
POLR2I	3.52592e-06	-0.260195919708486	0.248	0.331	0.119828
TMEM222	3.56251e-06	-0.515292358201792	0.091	0.139	0.121072
ZNF92	3.60473e-06	-0.732770988500106	0.058	0.097	0.122507
UBAC1	3.71101e-06	0.409544331772214	0.487	0.459	0.126119
ENSG00000289285	3.8262e-06	-15771210125735	0.005	0.017	0.0130033
ATP1A1	4.02921e-06	-0.223400015432343	0.398	0.499	0.136933
TBC1D14	4.2002e-06	-0.286918042730985	0.127	0.187	0.142744
LIAS	4.26023e-06	-0.352379090025464	0.1	0.152	0.144784
CLCF1	4.41025e-08	-0.418405905780947	0.08	0.127	0.149882
YWHAG	4.5014e-06	-0.277558060841592	0.448	0.547	0.15298
FBLN2	4.61943e-06	0.932605543965529	0.157	0.106	0.156991
MFSD14B	4.62346e-06	-0.265054741770331	0.198	0.273	0.0157128
HDAC9	4.65911e-06	-0.331971299010338	0.179	0.248	0.15834
LRRFIP1	4.67629e-06	0.362236424722986	0.571	0.545	0.158924
RBM18	4.71006e-06	-0.202621322486281	0.257	0.343	0.160071
HOXA9	4.7287e-06	-0.368851270830834	0.099	0.151	0.0160705
PTPN11	4.91912e-06	-0.191888497058852	0.419	0.526	0.167176
SERPINB10	4.97859e-06	-242305336910854	0.004	0.017	0.169198
PUF60	5.03569e-09	-0.303171903148784	0.174	0.243	0.171138
FNBP4	5.05244e-06	-0.267616793103045	0.346	0.441	0.171707
TMEM106B	5.12472e-06	0.581418611413955	0.286	0.23	0.174163
NEDD4L	5.23955e-06	-0.427760641539854	0.193	0.261	0.178066
TTC19	5.51497e-06	-0.344456844146175	0.176	0.243	0.0187426
SMAP2	5.59859e-06	0.547666423838626	0.362	0.317	0.190268
LTBP4	5.65954e-07	0.472943312023951	0.41	0.366	0.19234
ELL	5.9705e-06	-0.423380761005226	0.071	0.115	0.202908
NTM	6.02037e-06	-0.376716521246051	0.1	0.151	0.0204602
ZNF131	6.08022e-06	-0.244557574722019	0.403	0.502	0.206636
PPP2CB	6.08807e-06	-0.218669841950907	0.331	0.432	0.206903
NR4A1	6.22124e-06	0.785932941244434	0.221	0.167	0.211429
COL4A5	6.38552e-06	0.728409580813993	0.207	0.152	0.217012
PSMD13	6.55915e-06	-0.253562811692427	0.252	0.334	0.222913
VPS13B-DT	6.66671e-06	-110574236656996	0.014	0.034	0.226568
SETD7	6.71589e-06	-0.232671017855346	0.212	0.289	0.22824
PLEKHM1	6.8044e-06	-0.32857246204666	0.143	0.205	0.231247
ENSG00000290808	7.26238e-06	-169714646106735	0.008	0.024	0.246812
MTMR9	7.31208e-06	-0.348738770340693	0.134	0.193	0.248501
DEF8	7.64681e-06	-0.531681218508568	0.061	0.101	0.259877
EBPL	7.65811e-06	-0.284406141013018	0.214	0.289	0.260261
CIART	7.85093e-06	-0.724046670853291	0.083	0.128	0.266814
CCDC88C	8.06337e-06	-0.845142068096891	0.024	0.049	0.274033
SF3A1	8.19735e-06	-0.244326119511688	0.28	0.369	0.278587
EMG1	8.26734e-06	-0.349897153408086	0.099	0.151	0.280965
PRPF39	8.46518e-06	-0.321657789901329	0.18	0.249	0.0287689
LTBP3	8.75772e-06	0.628345578808371	0.265	0.209	0.297631
PNLIPRP3	9.58345e-06	-189696931393398	0.005	0.018	0.325694
ENSG00000239462	1.01233e-05	-0.682082870618586	0.08	0.125	0.344039
SLTM	1.03731e-05	-0.270008460505954	0.528	0.628	0.352528
TTLL7	1.03757e-06	0.795879698606165	0.196	0.143	0.352619
DCTN5	1.0656e-05	-0.291218853460452	0.221	0.298	0.362145
MPP3	1.10662e-05	-0.457172326086508	0.071	0.115	0.376085
GPSM3	1.1476e-05	-0.784069726141707	0.02	0.043	0.390013
KLF16	1.17838e-05	-0.362072215079811	0.094	0.144	0.400471
RC3H1	1.19832e-05	-0.32036351952756	0.129	0.188	0.407248
ODR4	1.23914e-05	-0.288202367166094	0.204	0.277	0.421123
MYOZ2	1.25151e-05	-231285435974756	0.002	0.01	0.425326
MTLN	1.31013e-06	-0.327300425882448	0.112	0.167	0.445249
CD82	1.32071e-05	0.15762910612907	0.871	0.842	0.448843
LY96	1.34718e-05	-0.462008369469328	0.078	0.123	0.457838
MINDY2	1.3852e-05	0.594201461153069	0.305	0.252	0.470759
ACSL1	1.3877e-05	-0.304498529450483	0.15	0.213	0.47161
LDAF1	1.39378e-06	-0.214257696407505	0.264	0.352	0.473677
R3HDM2	1.40381e-05	0.629231374277775	0.286	0.234	0.477085
REEP5	1.46666e-05	-0.237365681635739	0.412	0.51	0.498445
TFDP2	1.47742e-05	-0.2503903112009	0.213	0.289	0.502102
CDKN2D	1.57912e-05	0.443995823255506	0.44	0.401	0.536664
HOXA11	1.58045e-06	-0.751255382285123	0.026	0.053	0.537117
ASS1	1.68288e-05	0.999787750032992	0.131	0.083	0.571927
CDK11B	1.68954e-05	-0.277507628367765	0.209	0.284	0.574191
POLR2C	1.71505e-05	-0.280137614765067	0.192	0.263	0.582859
SART3	1.7392e-05	-0.214197680489898	0.194	0.268	0.591068
RBBP5	1.76421e-05	-0.296200340887515	0.136	0.196	0.599565
NOM1	1.76445e-05	-0.624386428572143	0.047	0.082	0.599647
TNFAIP8	1.76587e-05	0.704978157849407	0.221	0.165	0.600132
TRIM27	1.77273e-05	-0.248096064132791	0.164	0.232	0.602462
EXOSC2	1.81405e-05	-0.225690447823108	0.225	0.304	0.616505
FLAD1	1.85919e-05	-0.668756994737574	0.035	0.065	0.631845
WDR82	1.91571e-05	-0.240656992428671	0.303	0.393	0.651053
ENSG00000288938	1.93324e-05	-0.62169119270284	0.065	0.106	0.657012
POLR3G	1.93824e-06	-0.454459252351558	0.086	0.132	0.65871
AKAP8L	1.97814e-06	-0.450197333703458	0.084	0.131	0.672272
FIBCD1	2.0001e-05	10710648579999	0.119	0.072	0.679735
COX6B1	2.00333e-05	-0.239905541112373	0.614	0.7	0.680833
CBX6	2.00709e-05	-0.269452231328023	0.199	0.271	0.682108
PRKACB-DT	2.0251e-06	-199272225322454	0.003	0.012	0.68823
MTA2	2.05489e-06	-0.232850888061644	0.297	0.387	0.698353
YTHDF3	2.09969e-05	-0.322526694386336	0.206	0.278	0.713578
TXNL4B	2.10614e-05	-0.408077840966657	0.075	0.119	0.715773
NBL1	2.16108e-05	0.682811942975944	0.252	0.198	0.734443
POLR3H	2.18268e-05	-0.375637494267628	0.112	0.165	0.741784
GATC	2.21093e-05	-0.218758334162779	0.241	0.324	0.751384
MSC-AS1	2.28782e-05	0.533659095700289	0.316	0.262	0.777516
GEMIN6	2.36975e-05	-0.420238813431254	0.094	0.143	0.805361
SAFB	2.37882e-05	-0.292425601888208	0.179	0.247	0.808442
TRIM26	2.39863e-05	-0.269063212332194	0.199	0.271	0.815174
EPG5	2.45057e-05	-0.425192361632564	0.099	0.149	0.832825
MBD1	2.48503e-06	-0.237417397854854	0.222	0.301	0.844537
FAM222B	2.48778e-05	-0.22393271129766	0.189	0.262	0.845471
TP53INP2	2.49345e-05	0.563189991255777	0.302	0.249	0.847399
ENSG00000224945	2.51593e-05	-0.571838905954123	0.043	0.076	0.855038
[truncated: 8,405 more rows]
