# Supplementary material for: Senescent fibroblasts modulate the radiation response of neighboring epithelial cells
Source: Cell Death Discov. 2025 Oct 20;11:468. doi: 10.1038/s41420-025-02796-z (PMC12537977; doi:10.1038/s41420-025-02796-z)
Supplement: Supplementary file 4 — Supplemental Table 3 [file 41420_2025_2796_MOESM4_ESM.xlsx]

## Sheet: Table S3
Supplemental Table S3
RT-induced genes (down regulated in Ctrl) in lung spheroid meta clusters.
Genes differentially expressed following RT in alveolar, airway, and FIB meta clusters.
							FIB	airway		alveolar			intresection
3_up	2_up	23_up	1up	13_up	12_up	123_up	3_down	2_down	23_down	1_down	13_down	12_down	123_down
MIR23AHG	PLOD2	JUNB	NIBAN1	KLF4	AREG	GRIP1	EPHB1	IL6	FCER1G	GNG11	LPXN	CSF2	SERPINB2
SOX9	COL1A1	DUSP1	PSAT1		BNIP3	FOS	PRR7-AS1	GPATCH4		INHBA	HEPHL1	ODC1	TFPI2
	COL6A3		PNRC1		ENO2	FOSB	MIR3677HG	LINC00520		IL1B		CXCL5	MMP3
	COL3A1		SLC7A11		EGR2	EGR1	LINC01050	SNHG15		HAS2		GNGT1	SERPINB7
	ERO1A		TRIB3		INSIG2	ATF3	ENSG00000281333	WDR4		CXCL3		ENSG00000289526	IL24
	CA12		CLGN		TMEM45A	PTX3	CPLANE2	NOP16		UPP1		AOX1	BEX1
	P4HA1		KLF2		ENSG00000289550	LOX	ENSG00000290793	BOP1		DKK1		LINC01705	SERPINB4
	SCD		INHBE		ARFGEF3	HILPDA	EOLA1-DT	CCL3L3		FZD8		MMP8	MMP1
	HCFC1R1		KLHDC7B		ZNF395		RRS1	PTGES		IL11		SP140	SLC16A6
	TGFBI		SCARNA9				IL10	ENSG00000285725		ALDH1A3		H2AC6	SNHG4
	PCOLCE		HOXB9					VPS9D1-AS1		DUSP10		ATP6V0D2	CEMIP
	FUT11		SLC37A4					LINC02056		ARL4D		TNIP3	ENSG00000290032
	C1R		SEL1L3					IL36B		NEXN		MMP13
	ANGPTL4		ENSG00000290689					ENSG00000273568		NR1D1		ZIC5
	SEMA4B		APOL1					MIR3945HG		ARRDC3		CYP1A1
	COL5A2		LCN2					AOC2		MAP2K3		IL19
	TSC22D3		ZBED3					ENSG00000237250		ENSG00000263655		CCL3
	CA9		DMBT1					SLC16A9		PSG4		IL1R2
	FAM162A		SMIM14					KRT81		ANKRD30B		ZP4
	MXI1		P2RX7					ANKLE1		CRADD		LINC02009
	PLEKHA2		SLC1A4					SETD6		ZNF682		SCG5
	JAM2							ZBTB32		ZNF441		FOLR3
	SPAG4							CCL3-AS1		BCL2A1
	SYTL2							SH2D2A		ENSG00000237596
	KDELR3							TWNK		TRPM4
	TUBA1A							SUN3		KBTBD8
	GXYLT2							IL20		SERPINB3
	FILIP1L							ENSG00000242553		GDAP1
	SAP30-DT							IL13RA2		MELTF-AS1
	IGFBP3							ENSG00000272807		NPTX1
	GBP2							ENSG00000272121		PI3
	CRIP2							PYDC5		MEDAG
	RASSF4							SH2D5		IL33
	SLITRK5							LTF		CHST2
	SSBP2							XIRP2		ENSG00000197332
	RGCC							ENSG00000289285		SCG2
	ZMYM3							IDO1		ENSG00000261341
	SNX33							ACTN2		ENSG00000286593
	DEPP1							IL36RN		LINC00971
	MIR210HG							SVEP1		TRPV3
	KIF9							LINC00595		PGLS-DT
	EFNA3							ASPA		LINC00472
	OLFML3									SIM2
	EGR3									MIR3142HG
	ANKRD37									LINC02154
	C4orf47									HERC2P7
	ENSG00000243415									RGS4
	FIBCD1									MGAT4C
	SNED1									CRYM
	COL5A3									HIF1A-AS3
	ATP8B3									LRRC17
	CCL7									BAMBI
	RBMS3									ZNF433
	OSR2									BAIAP2L2
	VAT1L									CCRL2
	NDRG1									LINC00973
	NMU									ENSG00000286695
	NOL3									COL10A1
	RAB20									HAS3
	PER2									MEG3
	PDK1									BMPR1B
	STXBP6									DCDC2C
	BDKRB2									ENSG00000227748
										RNF103-CHMP3
										CD163
										CLCN2
										ENSG00000276900
										SOX15
										ZNF789
										ENSG00000270640
										ENSG00000288823
										FAM180A
										TMEM156 SLC43A2
										ENSG00000274322
										ENSG00000270681
										PSG9
										VGF
										PPP1R3C
										PWWP2B
										INHBA-AS1
										ENSG00000258807
										RANBP3-DT
										ENSG00000232949
										SUGCT-AS1
										HLA-DOB
										ENSG00000289043
										BX2
										ENSG00000289154
										GPSM3
										VPS13B-DT
										ZNF442
										DNAH11
										LINC02957
										ENSG00000267571
										CTTN-DT
										CAPN10-DT
										ZNF823
										CACNG2
										PSG5
										MHENCR
										LRRC15 ENSG00000251131
										GCC2-AS1
										HES4
										MARCHF4
										PCF11-AS1
										ENSG00000290535
										ENSG00000261094
